# Supplementary material for: Mapping of heterologous expressed sequence tags as an alternative to microarrays for study of defense responses in plants
Source: BMC Genomics. 2009 Jun 18;10:273. doi: 10.1186/1471-2164-10-273 (PMC2706895; doi:10.1186/1471-2164-10-273)
Supplement: Additional file 1 — Species, pathogens and EST origins. [file 1471-2164-10-273-S1.xls]

## Sheet: Table S1
Species, pathogens and EST origin.
Plant species	Pathogen	EST origin	EST origin
		(infection)	(no infection)
Triticum aestivum	Powdery mildew pathogen	Leaf	Leaf, anther, root
	Erysiphe graminis	Leaf
	Fusarium graminearum,	Floral tissue
	Septoria tritici	Leaf
	Mycosphaerella graminicola	Leaf
	Puccinia striiformis	Leaf
Solanum lycopersicum	Pseudomonas syringae	Leaf	Leaf, root
	Rice necrosis mosaic virus	Leaf
	Ralstonia solanacearum	Root and collar
	Xanthomonas campestris	Leaf
	Verticillium dahliae	Stem
	tomato mixed elicitor	Leaf
Solanum tuberosum	Phytophthora infestans	Leaf	Leaf, root, tuber
	Potato virus Y	Leaf
	Streptomyces scabei	Tuber
Glycine max	Phakopsora pachyrhizi	Leaf	Leaf, root
	Phytophthora soyae	Hypocotyl
Arabidopsis thaliana			Leaf, ovule,
			developing seed,
			silique and flower,
			seedling, root
