# Supplementary material for: Mapping of heterologous expressed sequence tags as an alternative to microarrays for study of defense responses in plants
Source: BMC Genomics. 2009 Jun 18;10:273. doi: 10.1186/1471-2164-10-273 (PMC2706895; doi:10.1186/1471-2164-10-273)
Supplement: Additional file 2 — Functional groups of pathogenesis-related genes identified by expression profiling. [file 1471-2164-10-273-S2.xls]

## Sheet: Defense response
Gene name	AGI	Profile value	GO terms
	AT3G04210	2.56393	ATP binding; defense response; endomembrane system; membrane; transmembrane receptor activity
NHO1	AT1G80460	2.23482	carbohydrate kinase activity; carbohydrate metabolic process; cellular_component_unknown; defense response to bacterium; glycerol catabolic process; glycerol kinase activity; response to bacterium; response to microbial phytotoxin; response to molecule of
ATGSTF9	AT2G30860	1.42997	cytoplasm; defense response; glutathione peroxidase activity; glutathione transferase activity; toxin catabolic process
	AT1G23130	1.31839	cellular_component_unknown; defense response; molecular_function_unknown; response to biotic stimulus
	AT3G50950	1.27625	ATP binding; cellular_component_unknown; defense response; protein binding
	AT5G40170	1.2048	defense response; endomembrane system; kinase activity; protein binding; signal transduction
ACD6	AT4G14400	1.17268	cell death; defense response to bacterium, incompatible interaction; membrane; protein binding; response to salicylic acid stimulus
MLP28	AT1G70830	1.16693	cellular_component_unknown; defense response; molecular_function_unknown; response to biotic stimulus
	AT2G30020	1.11334	chloroplast; defense response to fungus; protein serine/threonine phosphatase activity; protein serine/threonine phosphatase complex; response to fungus; response to wounding
CRK11	AT4G23190	1.07342	defense response to bacterium, incompatible interaction; kinase activity; membrane; protein kinase activity; response to oxidative stress
AGB1	AT4G34460	1.05818	defense response to fungus; endoplasmic reticulum; fruit development; GTPase activity; heterotrimeric G-protein complex; jasmonic acid mediated signaling pathway; nucleotide binding; organ morphogenesis; oxygen and reactive oxygen species metabolic proces
SGT1B	AT4G11260	0.802829	auxin mediated signaling pathway; defense response to fungus; embryonic development ending in seed dormancy; jasmonic acid mediated signaling pathway; protein binding; protein catabolic process; SCF ubiquitin ligase complex; ubiquitin-dependent protein ca
NPR4	AT4G19660	0.767001	defense response to bacterium, incompatible interaction; defense response to fungus, incompatible interaction; nucleus; protein binding; response to bacterium; response to fungus
ST	AT2G03760	0.757297	cellular_component_unknown; defense response; sulfotransferase activity
ADR1-L1	AT4G33300	0.749936	ATP binding; cellular_component_unknown; defense response; protein binding
CZF1/ZFAR1	AT2G40140	0.698642	cellular_component_unknown; defense response to fungus; regulation of transcription; response to cold; transcription factor activity
ECS1	AT1G31580	0.659196	cell wall; defense response; molecular_function_unknown
	AT1G61190	0.659196	ATP binding; cellular_component_unknown; defense response; N-terminal protein myristoylation; protein binding
RPP1	AT3G44480	0.659196	defense response; defense response to fungus, incompatible interaction; endoplasmic reticulum membrane; Golgi membrane; LRR domain binding; N-terminal protein myristoylation; plasma membrane; response to oomycetes
	AT3G44630	0.659196	ATP binding; defense response; DNA binding; DNA-directed RNA polymerase activity; membrane; N-terminal protein myristoylation; nucleoside-triphosphatase activity; nucleotide binding; protein binding; transmembrane receptor activity
	AT5G46520	0.659196	ATP binding; defense response; membrane; nucleoside-triphosphatase activity; nucleotide binding; protein binding; transmembrane receptor activity
PDF1.2	AT5G44420	0.653168	cell wall; defense response; jasmonic acid and ethylene-dependent systemic resistance; molecular_function_unknown; response to ethylene stimulus; response to insect; response to jasmonic acid stimulus
RCD1	AT1G32230	0.638618	cytoplasm; defense response to bacterium, incompatible interaction; ethylene mediated signaling pathway; jasmonic acid mediated signaling pathway; nucleus; oxygen and reactive oxygen species metabolic process; programmed cell death; protein binding; respo
	AT3G45860	0.631608	defense response; endomembrane system; kinase activity
NPR1	AT1G64280	0.583467	cell death; cytoplasm; defense response to fungus; negative regulation of defense response; nucleus; protein binding; response to bacterium; response to heat; response to insect; response to wounding; systemic acquired resistance; systemic acquired resist
MLO12	AT2G39200	0.57836	calmodulin binding; cell death; defense response; defense response to fungus, incompatible interaction; plasma membrane
EDM2	AT5G55390	0.564821	defense response to fungus; signal transduction; transcription factor activity
	AT4G19510	0.556716	ATP binding; defense response; endomembrane system; membrane; protein binding; transmembrane receptor activity
	AT5G43740	0.548477	ATP binding; defense response; endomembrane system; protein binding
ACD2	AT4G37000	0.545602	chlorophyll catabolic process; chloroplast; cytoplasm; cytosol; defense response, incompatible interaction; mitochondrion; plant-type hypersensitive response; red chlorophyll catabolite reductase activity; regulation of programmed cell death
PAL3	AT5G04230	0.517672	cytoplasm; defense response; phenylalanine ammonia-lyase activity; response to wounding
WRKY33	AT2G38470	0.439257	defense response to bacterium; defense response to fungus; nucleus; regulation of transcription, DNA-dependent; transcription factor activity
	AT4G19530	0.425442	ATP binding; defense response; membrane; protein binding; transmembrane receptor activity
PBS3	AT5G13320	0.416396	cellular_component_unknown; defense response; defense response to bacterium; defense response to bacterium, incompatible interaction; detection of fungus; molecular_function_unknown; response to auxin stimulus; salicylic acid mediated signaling pathway
PR1	AT2G14610	0.413712	defense response; extracellular region; molecular_function_unknown; response to vitamin B1; systemic acquired resistance
NDR1	AT3G20600	0.362591	defense response; defense response to bacterium, incompatible interaction; defense response to fungus, incompatible interaction; membrane; plant-type hypersensitive response; plasma membrane; signal transducer activity
ATTRX5	AT1G45145	0.359716	cytosol; defense response to fungus; oxidoreductase activity, acting on sulfur group of donors, disulfide as acceptor; response to microbial phytotoxin; response to oxidative stress; thiol-disulfide exchange intermediate activity
EDS1	AT3G48090	0.359716	defense response; lipase activity; lipid metabolic process; plant-type hypersensitive response; regulation of hydrogen peroxide metabolic process; response to hypoxia; response to singlet oxygen; signal transducer activity; systemic acquired resistance; s
ATL2	AT3G16720	0.349098	defense response; protein binding; zinc ion binding
	AT4G12470	0.341118	defense response to fungus; endomembrane system; lipid binding; lipid transport
PBS1	AT5G13160	0.332013	defense response; defense response to bacterium, incompatible interaction; kinase activity; microsome; N-terminal protein myristoylation; protein amino acid autophosphorylation; protein serine/threonine kinase activity
pEARLI 1	AT4G12480	0.327368	defense response to fungus; endomembrane system; lipid binding; lipid transport
LCR70/PDF2.1	AT2G02120	0.289594	defense response; endomembrane system; protease inhibitor activity
	AT4G23680	0.283987	cellular_component_unknown; defense response; molecular_function_unknown; response to biotic stimulus
	AT3G51560	0.271159	ATP binding; defense response; membrane; protein binding; transmembrane receptor activity
ETR1	AT1G66340	0.25469	cytokinin metabolic process; defense response; detection of ethylene stimulus; endoplasmic reticulum; endoplasmic reticulum membrane; ethylene binding; hydrogen peroxide biosynthetic process; jasmonic acid and ethylene-dependent systemic resistance, ethyl
VSP2	AT5G24770	0.230485	acid phosphatase activity; defense response to insect; endomembrane system; hyperosmotic salinity response; response to copper ion; response to insect; response to jasmonic acid stimulus; response to oxidative stress; response to wounding; senescence
MLP34	AT1G70850	0.219372	cellular_component_unknown; defense response; molecular_function_unknown; response to biotic stimulus
	AT5G18350	0.217723	ATP binding; ATP-dependent peptidase activity; defense response; membrane; nucleoside-triphosphatase activity; nucleotide binding; protein binding; serine-type endopeptidase activity; transmembrane receptor activity
	AT5G18370	0.217723	ATP binding; ATP-dependent peptidase activity; defense response; membrane; nucleoside-triphosphatase activity; nucleotide binding; protein binding; serine-type endopeptidase activity; transmembrane receptor activity
WRKY53	AT4G23810	0.216159	DNA binding; nucleus; positive regulation of transcription; protein binding; regulation of defense response; regulation of transcription, DNA-dependent; transcription activator activity; transcription factor activity
ATTIP49A/RIN1	AT5G22330	0.210189	defense response to fungus, incompatible interaction; meristem development; nucleus; protein binding
PLDBETA1	AT2G42010	0.186588	defense response to bacterium, incompatible interaction; phospholipase D activity
	AT2G23970	0.181426	catalytic activity; defense response; endomembrane system
	AT1G58170	0.180795	defense response; endomembrane system; lignan biosynthetic process; molecular_function_unknown; N-terminal protein myristoylation
BON1	AT5G61900	0.161379	calcium-dependent phospholipid binding; cellular homeostasis; plant-type hypersensitive response; plasma membrane; positive regulation of cell size; positive regulation of cellular defense response; response to humidity; response to temperature stimulus
	AT5G51630	0.161332	ATP binding; defense response; endomembrane system; membrane; nucleoside-triphosphatase activity; nucleotide binding; protein binding; transmembrane receptor activity
ADR1	AT1G33560	0.154512	defense response; endomembrane system; kinase activity; response to other organism; response to water deprivation
	AT4G16920	0.154512	ATP binding; defense response; membrane; nucleoside-triphosphatase activity; nucleotide binding; protein binding; transmembrane receptor activity
	AT5G40090	0.154512	apoptosis; ATP binding; defense response; endomembrane system; membrane; nucleoside-triphosphatase activity; nucleotide binding; transmembrane receptor activity
CYT1	AT2G39770	0.151593	biosynthetic process; cellulose biosynthetic process; defense response to bacterium; L-ascorbic acid biosynthetic process; mannose-1-phosphate guanylyltransferase activity; nucleotidyltransferase activity; response to heat; response to jasmonic acid stimu
YLS9	AT2G35980	0.14751	chloroplast; defense response to virus; molecular_function_unknown; response to other organism
ATTI1	AT2G43510	0.141994	defense response; defense response to fungus; endomembrane system; extracellular region; trypsin inhibitor activity
MKS1	AT3G18690	0.131548	defense response signaling pathway, resistance gene-dependent; nucleus; protein binding
RBOHD	AT5G47910	0.130108	defense response; integral to membrane; membrane; NAD(P)H oxidase activity; negative regulation of programmed cell death; oxygen and reactive oxygen species metabolic process; response to heat
	AT4G16960	0.128262	ATP binding; defense response; membrane; nucleoside-triphosphatase activity; nucleotide binding; protein binding; transmembrane receptor activity
ATMKK7	AT1G18350	0.126428	auxin polar transport; defense response to bacterium; defense response to oomycetes; kinase activity; MAP kinase kinase activity; systemic acquired resistance, salicylic acid mediated signaling pathway
LOX3	AT1G17420	0.126269	chloroplast; defense response; growth; iron ion binding; jasmonic acid biosynthetic process; lipoxygenase activity; response to wounding
MLO2	AT1G11310	0.118456	calmodulin binding; cell death; defense response; defense response to fungus, incompatible interaction; negative regulation of defense response; plasma membrane; response to fungus
	AT4G11340	0.116647	defense response; membrane; transmembrane receptor activity
	AT1G64160	0.107805	defense response; endomembrane system; lignan biosynthetic process; molecular_function_unknown
FRK1	AT2G19190	0.107805	defense response to bacterium; endomembrane system; kinase activity
	AT3G04220	0.107805	ATP binding; defense response; membrane; nucleoside-triphosphatase activity; nucleotide binding; protein binding; transmembrane receptor activity
	AT5G45870	0.107805	cellular_component_unknown; defense response; molecular_function_unknown; response to biotic stimulus
MLO10	AT5G65970	0.107805	calmodulin binding; cell death; defense response; plasma membrane
	AT2G43945	0.0924821	chloroplast; defense response
KELP	AT4G10920	0.0842354	cellular_component_unknown; defense response; DNA binding; regulation of transcription, DNA-dependent; transcription coactivator activity; transcription regulator activity
RHD2	AT5G51060	0.0751864	aerobic respiration; defense response; integral to membrane; membrane; NAD(P)H oxidase activity; root epidermal cell differentiation
ADL4/ADLP2/DRP1E/EDR3	AT3G60190	0.072142	defense response to fungus; GTP binding; GTPase activity; mitochondrion; plasma membrane; vesicle-mediated transport
PGIP2	AT5G06870	0.0699406	cellulose and pectin-containing cell wall; defense response; protein binding; signal transduction
EIN2	AT5G03280	0.0690196	auxin polar transport; cell death; defense response to fungus; establishment of planar polarity; ethylene mediated signaling pathway; jasmonic acid and ethylene-dependent systemic resistance, ethylene mediated signaling pathway; membrane; negative regulat
PDR8/PEN3	AT1G59870	0.066097	ATPase activity, coupled to transmembrane movement of substances; cadmium ion transmembrane transporter activity; cadmium ion transport; defense response to fungus, incompatible interaction; multidrug transport; negative regulation of defense response; pl
ACD1	AT3G44880	0.055783	cell death; chlorophyll catabolic process; chloroplast inner membrane; defense response to bacterium, incompatible interaction; flower development; fruit development; iron-sulfur cluster binding; pheophorbide a oxygenase activity
	AT1G58602	0.0554077	ATP binding; defense response; protein binding
WRKY40	AT1G80840	0.0472689	defense response to bacterium; defense response to fungus; nucleus; regulation of defense response; regulation of defense response to virus by host; regulation of transcription, DNA-dependent; response to salicylic acid stimulus; transcription factor acti
ATMKK4	AT1G51660	0.0337515	cytoplasm; defense response, incompatible interaction; kinase activity; MAP kinase kinase activity; MAPKKK cascade; nucleus; stomatal complex development; stomatal complex patterning
ICS1	AT1G74710	0.0329241	defense response to bacterium; defense response to fungus; isochorismate synthase activity; negative regulation of defense response; phylloquinone biosynthetic process; plastid; response to bacterium; salicylic acid biosynthetic process; stomatal movement
MLO8	AT2G17480	0.0172917	calmodulin binding; cell death; defense response; plasma membrane
	AT2G38310	0.0100075	defense response; molecular_function_unknown; response to biotic stimulus
CESA4	AT5G44030	0.00926196	cellulose and pectin-containing cell wall biogenesis; cellulose and pectin-containing secondary cell wall biogenesis; cellulose biosynthetic process; cellulose synthase activity; defense response to bacterium; defense response to fungus; membrane; transfe
	AT1G77920	0.00452372	calmodulin binding; defense response to bacterium; nucleus; transcription factor activity

## Sheet: TFs
Gene name	AGI	Profile value	GO terms
Response to biotic and non-biotic stimuli
AtMIXTA/AtMYB16	AT5G15310	0.542232	cell morphogenesis; DNA binding; nucleus; regulation of transcription, DNA-dependent; response to auxin stimulus; response to cadmium ion; response to ethylene stimulus; response to gibberellin stimulus; response to jasmonic acid stimulus; response to sal
EIL3	AT1G73730	0.378878	cellular response to sulfate starvation; DNA binding; ethylene mediated signaling pathway; nucleus; regulation of transcription; sulfur metabolic process; transcription factor activity
CZF1/ZFAR1	AT2G40140	0.698642	cellular_component_unknown; defense response to fungus; regulation of transcription; response to cold; transcription factor activity
KELP	AT4G10920	0.0842354	cellular_component_unknown; defense response; DNA binding; regulation of transcription, DNA-dependent; transcription coactivator activity; transcription regulator activity
	AT1G74840	0.298282	chloroplast; DNA binding; nucleus; regulation of transcription, DNA-dependent; response to abscisic acid stimulus; response to auxin stimulus; response to cadmium ion; response to ethylene stimulus; response to gibberellin stimulus; response to jasmonic a
GI	AT1G22770	0.115007	circadian rhythm; flower development; molecular_function_unknown; nucleoplasm; nucleus; positive regulation of long-day photoperiodism, flowering; regulation of circadian rhythm; regulation of transcription; response to blue light; response to cold; respo
HOS1	AT2G39810	0.199124	cytoplasm; negative regulation of transcription; nucleus; protein ubiquitination; response to cold; ubiquitin-protein ligase activity
WRKY40	AT1G80840	0.0472689	defense response to bacterium; defense response to fungus; nucleus; regulation of defense response; regulation of defense response to virus by host; regulation of transcription, DNA-dependent; response to salicylic acid stimulus; transcription factor acti
WRKY33	AT2G38470	0.439257	defense response to bacterium; defense response to fungus; nucleus; regulation of transcription, DNA-dependent; transcription factor activity
ERF7	AT3G20310	0.15127	DNA binding; ethylene mediated signaling pathway; nucleus; protein binding; regulation of transcription; regulation of transcription, DNA-dependent; response to abscisic acid stimulus; response to water deprivation; transcription factor activity; transcri
ERF5	AT5G47230	0.172799	DNA binding; ethylene mediated signaling pathway; nucleus; regulation of transcription, DNA-dependent; response to cold; transcription activator activity; transcription factor activity
ATERF-4/ATERF4/ERF4/RAP2.5	AT3G15210	0.0233437	DNA binding; induced systemic resistance, jasmonic acid mediated signaling pathway; negative regulation of ethylene mediated signaling pathway; nuclear body; nucleus; protein binding; regulation of transcription, DNA-dependent; response to abscisic acid s
WRKY53	AT4G23810	0.216159	DNA binding; nucleus; positive regulation of transcription; protein binding; regulation of defense response; regulation of transcription, DNA-dependent; transcription activator activity; transcription factor activity
MYB60	AT1G08810	0.158299	DNA binding; nucleus; regulation of transcription, DNA-dependent; response to abscisic acid stimulus; response to auxin stimulus; response to cadmium ion; response to ethylene stimulus; response to gibberellin stimulus; response to jasmonic acid stimulus;
	AT4G01280	0.21561	DNA binding; nucleus; regulation of transcription, DNA-dependent; response to abscisic acid stimulus; response to auxin stimulus; response to cadmium ion; response to ethylene stimulus; response to gibberellin stimulus; response to jasmonic acid stimulus;
ATMYBL2	AT1G71030	0.364584	DNA binding; nucleus; regulation of transcription, DNA-dependent; response to abscisic acid stimulus; response to cadmium ion; response to ethylene stimulus; response to gibberellin stimulus; response to jasmonic acid stimulus; response to salicylic acid
	AT4G01060	0.309023	DNA binding; nucleus; regulation of transcription, DNA-dependent; response to abscisic acid stimulus; response to jasmonic acid stimulus; response to salicylic acid stimulus; response to salt stress; transcription factor activity
AtMYB15/AtY19/MYB15	AT3G23250	0.517261	DNA binding; nucleus; regulation of transcription, DNA-dependent; response to auxin stimulus; response to cadmium ion; response to ethylene stimulus; response to jasmonic acid stimulus; response to salt stress; transcription factor activity
AtMYB17	AT3G61250	0.0351095	DNA binding; nucleus; regulation of transcription, DNA-dependent; response to jasmonic acid stimulus; response to salicylic acid stimulus; transcription factor activity
ATMYB21	AT3G27810	0.435445	DNA binding; nucleus; regulation of transcription, DNA-dependent; response to jasmonic acid stimulus; stamen development; transcription factor activity
ATMYB84/MYB84/RAX3	AT3G49690	0.0904704	DNA binding; nucleus; regulation of transcription, DNA-dependent; response to salicylic acid stimulus; transcription factor activity
	AT1G01520	0.0142947	DNA binding; nucleus; regulation of transcription, DNA-dependent; response to salt stress; transcription factor activity
MYB111	AT3G46130	0.0698613	DNA binding; nucleus; regulation of transcription; regulation of transcription, DNA-dependent; response to abscisic acid stimulus; response to cadmium ion; response to ethylene stimulus; response to gibberellin stimulus; response to jasmonic acid stimulus
MYB96	AT5G62470	0.00532507	DNA binding; nucleus; regulation of transcription; response to abscisic acid stimulus; response to auxin stimulus; response to cadmium ion; response to ethylene stimulus; response to gibberellin stimulus; response to jasmonic acid stimulus; response to sa
MYB94	AT3G47600	0.0886365	DNA binding; nucleus; regulation of transcription; response to abscisic acid stimulus; response to auxin stimulus; response to cadmium ion; response to ethylene stimulus; response to jasmonic acid stimulus; response to salicylic acid stimulus; response to
ATM4/ATMYB102	AT4G21440	0.0457856	DNA binding; nucleus; regulation of transcription; response to abscisic acid stimulus; response to osmotic stress; response to salt stress; response to wounding; transcription factor activity
	AT3G11280	0.52905	DNA binding; nucleus; regulation of transcription; response to salicylic acid stimulus; transcription factor activity
FIE	AT3G20740	0.551911	endosperm development; genetic imprinting; heterotrimeric G-protein complex; histone methylation; negative regulation of flower development; nucleotide binding; polar nucleus; reproduction; response to cold; transcription factor activity; transcription re
SVP	AT2G22540	0.071091	floral whorl development; negative regulation of flower development; negative regulation of transcription; nucleus; response to temperature stimulus; transcription factor activity; translation repressor activity, nucleic acid binding
ARF8	AT5G37020	0.379919	flower development; fruit development; nucleus; regulation of transcription, DNA-dependent; response to auxin stimulus; transcription factor activity
	AT5G06650	0.0555666	intracellular; nucleic acid binding; regulation of transcription; response to cytokinin stimulus; response to gibberellin stimulus; transcription factor activity; trichome differentiation; zinc ion binding
FLC	AT5G10140	0.217723	negative regulation of flower development; protein complex; regulation of circadian rhythm; response to temperature stimulus; specific transcriptional repressor activity; transcription factor activity; vernalization response
WRKY75	AT5G13080	0.160259	nucleus; regulation of response to nutrient levels; regulation of transcription in response to stress; regulation of transcription, DNA-dependent; root development; transcription factor activity
	AT2G18300	0.757297	nucleus; regulation of transcription; response to cytokinin stimulus; transcription factor activity
All TFs
SAL1	AT5G63980	0.0946667	3'(2'),5'-bisphosphate nucleotidase activity; abscisic acid mediated signaling; chloroplast; inositol or phosphatidylinositol phosphatase activity; negative regulation of signal transduction; negative regulation of transcription; phosphoinositide-mediated
YAB3	AT4G00180	0.128262	abaxial cell fate specification; fruit development; protein binding; regulation of transcription; transcription factor activity
	AT1G03040	0.169087	acetyl-CoA biosynthetic process from pyruvate; DNA binding; nucleus; regulation of transcription; transcription factor activity
	AT1G67880	0.154512	acetylglucosaminyltransferase activity; membrane; protein amino acid N-linked glycosylation; regulation of transcription, DNA-dependent; transferase activity, transferring glycosyl groups
ROXY1	AT3G02000	0.370025	anther development; cellular_component_unknown; electron transport; negative regulation of transcription; petal development; petal formation; sepal formation; stamen formation; stamen morphogenesis; thiol-disulfide exchange intermediate activity
SHR	AT4G37650	0.088405	asymmetric cell division; nucleus; protein binding; radial pattern formation; regulation of hormone metabolic process; sequence-specific DNA binding; transcription factor activity
	AT5G09910	0.0134299	ATP binding; GTP binding; intracellular; protein transport; regulation of transcription, DNA-dependent; small GTPase mediated signal transduction; transcription factor binding
PTAC2	AT1G74850	0.0525333	binding; plastid chromosome; positive regulation of transcription, DNA-dependent; transcription from plastid promoter
	AT3G59260	0.0142947	calmodulin binding; cellular_component_unknown; regulation of transcription, DNA-dependent
WRKY21	AT2G30590	0.24617	calmodulin binding; nucleus; regulation of transcription, DNA-dependent; transcription factor activity
WRKY74	AT5G28650	0.387806	calmodulin binding; nucleus; regulation of transcription, DNA-dependent; transcription factor activity
STM	AT1G62360	0.107805	carpel development; cytokinin biosynthetic process; nucleus; regulation of meristem organization; stem cell maintenance; transcription factor activity
2008-09-04	AT2G03710	0.175627	carpel development; DNA binding; maintenance of floral meristem identity; nucleus; petal development; regulation of transcription, DNA-dependent; sepal development; stamen development; transcription factor activity
STK	AT4G09960	0.126269	carpel development; nucleus; ovule development; protein binding; regulation of transcription, DNA-dependent; transcription factor activity
HAP2A	AT5G12840	0.104891	CCAAT-binding factor complex; embryonic development ending in seed dormancy; regulation of timing of transition from vegetative to reproductive phase; regulation of transcription, DNA-dependent; transcription factor activity
	AT1G30500	0.107805	CCAAT-binding factor complex; regulation of transcription, DNA-dependent; transcription factor activity
HAP2C	AT1G72830	0.0127626	CCAAT-binding factor complex; regulation of transcription, DNA-dependent; transcription factor activity
2008-09-03	AT1G24260	0.107805	cell fate specification; DNA binding; flower development; nucleus; ovule development; protein binding; regulation of transcription, DNA-dependent; specification of floral organ identity; transcription factor activity
AtMIXTA/AtMYB16	AT5G15310	0.542232	cell morphogenesis; DNA binding; nucleus; regulation of transcription, DNA-dependent; response to auxin stimulus; response to cadmium ion; response to ethylene stimulus; response to gibberellin stimulus; response to jasmonic acid stimulus; response to sal
EIL3	AT1G73730	0.378878	cellular response to sulfate starvation; DNA binding; ethylene mediated signaling pathway; nucleus; regulation of transcription; sulfur metabolic process; transcription factor activity
CZF1/ZFAR1	AT2G40140	0.698642	cellular_component_unknown; defense response to fungus; regulation of transcription; response to cold; transcription factor activity
KELP	AT4G10920	0.0842354	cellular_component_unknown; defense response; DNA binding; regulation of transcription, DNA-dependent; transcription coactivator activity; transcription regulator activity
	AT3G24010	0.25926	cellular_component_unknown; DNA binding; regulation of transcription, DNA-dependent
	AT5G38500	0.217723	cellular_component_unknown; DNA binding; regulation of transcription, DNA-dependent
RTV1	AT1G49480	0.659196	cellular_component_unknown; DNA binding; regulation of transcription, DNA-dependent; transcription factor activity
	AT2G35310	0.199124	cellular_component_unknown; DNA binding; regulation of transcription, DNA-dependent; transcription factor activity
	AT5G57720	0.154512	cellular_component_unknown; DNA binding; regulation of transcription, DNA-dependent; transcription factor activity
ADOF2	AT3G21270	0.213865	cellular_component_unknown; DNA binding; regulation of transcription; transcription factor activity
	AT5G02460	0.140517	cellular_component_unknown; DNA binding; regulation of transcription; transcription factor activity
MEE47	AT4G00950	0.586341	cellular_component_unknown; embryonic development ending in seed dormancy; regulation of transcription; transcription factor activity
CUC2	AT5G53950	0.107805	cellular_component_unknown; formation of organ boundary; multicellular organismal development; primary shoot apical meristem specification; regulation of timing of organ formation; transcription factor activity
TCP24	AT1G30210	0.492125	cellular_component_unknown; leaf development; regulation of transcription; transcription factor activity
TCP10	AT2G31070	0.426221	cellular_component_unknown; leaf development; regulation of transcription; transcription factor activity
MIR164/MIR164A	AT2G47585	0.199124	cellular_component_unknown; miRNA-mediated gene silencing, mRNA cleavage; negative regulation of transcription; translation repressor activity, nucleic acid binding
ANAC061	AT3G44350	0.0555666	cellular_component_unknown; multicellular organismal development; regulation of transcription; transcription factor activity
	AT3G19360	0.199124	cellular_component_unknown; nucleic acid binding; regulation of transcription; transcription factor activity
	AT1G07530	0.38154	cellular_component_unknown; regulation of transcription; transcription factor activity
ARF23	AT1G43950	0.121235	cellular_component_unknown; regulation of transcription; transcription factor activity
	AT1G58100	0.223498	cellular_component_unknown; regulation of transcription; transcription factor activity
	AT1G76580	0.795162	cellular_component_unknown; regulation of transcription; transcription factor activity
	AT3G12910	0.107805	cellular_component_unknown; regulation of transcription; transcription factor activity
	AT3G46600	0.282963	cellular_component_unknown; regulation of transcription; transcription factor activity
	AT3G54390	0.0138194	cellular_component_unknown; regulation of transcription; transcription factor activity
	AT3G60630	0.425442	cellular_component_unknown; regulation of transcription; transcription factor activity
	AT4G36710	0.123395	cellular_component_unknown; regulation of transcription; transcription factor activity
ANAC105/VND3	AT5G66300	0.199124	cellular_component_unknown; regulation of transcription; transcription factor activity
	AT5G66770	0.0904704	cellular_component_unknown; regulation of transcription; transcription factor activity
SIGF	AT2G36990	0.220272	chloroplast; DNA binding; DNA-directed RNA polymerase activity; positive regulation of transcription; regulation of transcription, DNA-dependent; sigma factor activity; transcription factor activity; transcription initiation
GBF6	AT4G34590	0.0580791	chloroplast; DNA binding; nucleus; protein heterodimerization activity; regulation of transcription, DNA-dependent; response to sucrose stimulus; transcription factor activity
	AT1G74840	0.298282	chloroplast; DNA binding; nucleus; regulation of transcription, DNA-dependent; response to abscisic acid stimulus; response to auxin stimulus; response to cadmium ion; response to ethylene stimulus; response to gibberellin stimulus; response to jasmonic a
	AT1G06070	0.161332	chloroplast; DNA binding; nucleus; regulation of transcription, DNA-dependent; transcription factor activity
	AT2G21230	0.0720325	chloroplast; DNA binding; nucleus; regulation of transcription, DNA-dependent; transcription factor activity
	AT3G57670	0.306929	chloroplast; intracellular; nucleic acid binding; pollen tube growth; regulation of transcription; transcription factor activity; zinc ion binding
ZFP5	AT1G10480	0.21561	chloroplast; intracellular; nucleic acid binding; regulation of transcription; transcription factor activity; zinc ion binding
	AT5G52010	0.107805	chloroplast; intracellular; nucleic acid binding; regulation of transcription; transcription factor activity; zinc ion binding
	AT5G24930	3.00137	chloroplast; intracellular; regulation of transcription; transcription factor activity; zinc ion binding
	AT4G10300	0.56164	chloroplast; molecular_function_unknown; regulation of transcription, DNA-dependent
WOX9	AT2G33880	0.0134299	chloroplast; nucleus; positive regulation of cell proliferation; regulation of meristem growth; transcription factor activity
BT3	AT1G05690	0.306929	chloroplast; nucleus; protein binding; regulation of transcription, DNA-dependent; transcription regulator activity
	AT1G25560	0.221371	chloroplast; nucleus; regulation of transcription, DNA-dependent; transcription factor activity
	AT1G46480	0.0517415	chloroplast; nucleus; regulation of transcription; transcription factor activity
	AT3G20640	0.142915	chloroplast; nucleus; regulation of transcription; transcription factor activity
	AT1G26945	0.44974	chloroplast; nucleus; regulation of transcription; transcription regulator activity
	AT4G35250	0.114701	chloroplast; regulation of nitrogen utilization; transcription repressor activity
	AT2G45460	0.234028	chloroplast; regulation of transcription, DNA-dependent; transcription factor activity
	AT4G17310	0.0249338	chloroplast; regulation of transcription, DNA-dependent; transcription factor activity
	AT3G17100	0.0797582	chloroplast; regulation of transcription; transcription factor activity
GI	AT1G22770	0.115007	circadian rhythm; flower development; molecular_function_unknown; nucleoplasm; nucleus; positive regulation of long-day photoperiodism, flowering; regulation of circadian rhythm; regulation of transcription; response to blue light; response to cold; respo
COL1	AT5G15850	0.373569	circadian rhythm; intracellular; regulation of flower development; transcription factor activity; zinc ion binding
CRF6	AT3G61630	0.526956	cotyledon development; DNA binding; embryonic development ending in seed dormancy; leaf development; nucleus; regulation of transcription, DNA-dependent; transcription factor activity; transcription factor import into nucleus
CRF3	AT5G53290	0.0134299	cotyledon development; DNA binding; leaf development; nucleus; regulation of transcription, DNA-dependent; transcription factor activity; transcription factor import into nucleus
HAP5C	AT1G08970	0.13943	cytoplasm; DNA binding; nucleus; regulation of transcription, DNA-dependent; transcription factor activity
DPB	AT5G03415	0.535604	cytoplasm; DNA endoreduplication; G1/S transition of mitotic cell cycle; nucleus; protein binding; protein heterodimerization activity; regulation of transcription, DNA-dependent
HOS1	AT2G39810	0.199124	cytoplasm; negative regulation of transcription; nucleus; protein ubiquitination; response to cold; ubiquitin-protein ligase activity
GBF1	AT4G36730	0.228342	cytoplasm; regulation of transcription, DNA-dependent; sequence-specific DNA binding; transcription factor activity
WRKY40	AT1G80840	0.0472689	defense response to bacterium; defense response to fungus; nucleus; regulation of defense response; regulation of defense response to virus by host; regulation of transcription, DNA-dependent; response to salicylic acid stimulus; transcription factor acti
WRKY33	AT2G38470	0.439257	defense response to bacterium; defense response to fungus; nucleus; regulation of transcription, DNA-dependent; transcription factor activity
UNE10	AT4G00050	0.104129	DNA binding; double fertilization forming a zygote and endosperm; nucleus; regulation of transcription; transcription factor activity
BIM2	AT1G69010	0.0699406	DNA binding; dTDP-rhamnose biosynthetic process; nucleus; regulation of transcription; transcription factor activity
	AT5G45420	1.03071	DNA binding; endoplasmic reticulum; regulation of transcription; transcription factor activity
ATERF-2/ATERF2/ERF2	AT5G47220	1.06485	DNA binding; ethylene mediated signaling pathway; induced systemic resistance, jasmonic acid mediated signaling pathway; nucleus; positive regulation of transcription; regulation of transcription, DNA-dependent; transcription activator activity; transcrip
ERF7	AT3G20310	0.15127	DNA binding; ethylene mediated signaling pathway; nucleus; protein binding; regulation of transcription; regulation of transcription, DNA-dependent; response to abscisic acid stimulus; response to water deprivation; transcription factor activity; transcri
ERF5	AT5G47230	0.172799	DNA binding; ethylene mediated signaling pathway; nucleus; regulation of transcription, DNA-dependent; response to cold; transcription activator activity; transcription factor activity
ATERF15	AT2G31230	0.0351095	DNA binding; ethylene mediated signaling pathway; nucleus; regulation of transcription, DNA-dependent; transcription activator activity; transcription factor activity
	AT3G23220	0.0555666	DNA binding; ethylene mediated signaling pathway; nucleus; regulation of transcription, DNA-dependent; transcription factor activity
	AT5G25190	0.433151	DNA binding; ethylene mediated signaling pathway; nucleus; regulation of transcription, DNA-dependent; transcription factor activity
EMF2	AT5G51230	0.2861	DNA binding; genetic imprinting; negative regulation of flower development; nucleus; transcription factor activity
AtM1/AtMYB101/MYB101	AT2G32460	0.234028	DNA binding; gibberellic acid mediated signaling; nucleus; positive regulation of abscisic acid mediated signaling; regulation of transcription, DNA-dependent; transcription factor activity
FMA	AT3G24140	0.0856032	DNA binding; guard cell differentiation; negative regulation of cell division; nucleus; positive regulation of cell differentiation; positive regulation of transcription; transcription activator activity; transcription factor activity
	AT2G40340	0.154512	DNA binding; heat acclimation; nucleus; regulation of transcription, DNA-dependent; transcription factor activity
ATERF-4/ATERF4/ERF4/RAP2.5	AT3G15210	0.0233437	DNA binding; induced systemic resistance, jasmonic acid mediated signaling pathway; negative regulation of ethylene mediated signaling pathway; nuclear body; nucleus; protein binding; regulation of transcription, DNA-dependent; response to abscisic acid s
	AT5G08190	0.102772	DNA binding; intracellular; regulation of transcription; transcription factor activity
RAV1	AT1G13260	0.372413	DNA binding; lateral root development; leaf development; negative regulation of flower development; nucleus; regulation of transcription, DNA-dependent; response to brassinosteroid stimulus; transcription factor activity
MMD1	AT1G66170	0.199124	DNA binding; male meiosis; microsporogenesis; nucleus; regulation of transcription, DNA-dependent
MBD9	AT3G01460	0.659196	DNA binding; methyl-CpG binding; nucleus; photoperiodism, flowering; regulation of transcription, DNA-dependent; secondary shoot formation
	AT2G30420	0.107805	DNA binding; mitochondrion; nucleus; regulation of transcription; transcription factor activity
ATERF3/ERF3	AT1G50640	0.0196087	DNA binding; negative regulation of ethylene mediated signaling pathway; nucleus; protein binding; regulation of transcription, DNA-dependent; transcription factor activity; transcription repressor activity
	AT2G47210	0.0669568	DNA binding; N-terminal protein myristoylation; nucleus; regulation of transcription, DNA-dependent; transcription factor activity
	AT2G33710	0.0369434	DNA binding; nucleolus; nucleus; regulation of transcription, DNA-dependent; transcription factor activity
AIL5	AT5G57390	0.107805	DNA binding; nucleus; organ morphogenesis; regulation of transcription, DNA-dependent; transcription factor activity
ATS/KAN4	AT5G42630	0.107805	DNA binding; nucleus; ovule development; regulation of transcription; transcription factor activity
WRKY53	AT4G23810	0.216159	DNA binding; nucleus; positive regulation of transcription; protein binding; regulation of defense response; regulation of transcription, DNA-dependent; transcription activator activity; transcription factor activity
GLK2	AT5G44190	0.329217	DNA binding; nucleus; positive regulation of transcription; transcription factor activity; transcription regulator activity
HAT14	AT5G06710	0.381131	DNA binding; nucleus; regulation of gene expression, epigenetic; regulation of transcription, DNA-dependent; transcription factor activity
	AT2G18328	0.107805	DNA binding; nucleus; regulation of transcription
	AT2G36740	0.217723	DNA binding; nucleus; regulation of transcription
	AT1G05380	0.058852	DNA binding; nucleus; regulation of transcription, DNA-dependent
	AT4G17950	0.397581	DNA binding; nucleus; regulation of transcription, DNA-dependent
	AT5G35210	0.397581	DNA binding; nucleus; regulation of transcription, DNA-dependent
MYB60	AT1G08810	0.158299	DNA binding; nucleus; regulation of transcription, DNA-dependent; response to abscisic acid stimulus; response to auxin stimulus; response to cadmium ion; response to ethylene stimulus; response to gibberellin stimulus; response to jasmonic acid stimulus;
	AT4G01280	0.21561	DNA binding; nucleus; regulation of transcription, DNA-dependent; response to abscisic acid stimulus; response to auxin stimulus; response to cadmium ion; response to ethylene stimulus; response to gibberellin stimulus; response to jasmonic acid stimulus;
ATMYBL2	AT1G71030	0.364584	DNA binding; nucleus; regulation of transcription, DNA-dependent; response to abscisic acid stimulus; response to cadmium ion; response to ethylene stimulus; response to gibberellin stimulus; response to jasmonic acid stimulus; response to salicylic acid
	AT4G01060	0.309023	DNA binding; nucleus; regulation of transcription, DNA-dependent; response to abscisic acid stimulus; response to jasmonic acid stimulus; response to salicylic acid stimulus; response to salt stress; transcription factor activity
AtMYB15/AtY19/MYB15	AT3G23250	0.517261	DNA binding; nucleus; regulation of transcription, DNA-dependent; response to auxin stimulus; response to cadmium ion; response to ethylene stimulus; response to jasmonic acid stimulus; response to salt stress; transcription factor activity
AtMYB17	AT3G61250	0.0351095	DNA binding; nucleus; regulation of transcription, DNA-dependent; response to jasmonic acid stimulus; response to salicylic acid stimulus; transcription factor activity
ATMYB21	AT3G27810	0.435445	DNA binding; nucleus; regulation of transcription, DNA-dependent; response to jasmonic acid stimulus; stamen development; transcription factor activity
ATMYB84/MYB84/RAX3	AT3G49690	0.0904704	DNA binding; nucleus; regulation of transcription, DNA-dependent; response to salicylic acid stimulus; transcription factor activity
	AT1G01520	0.0142947	DNA binding; nucleus; regulation of transcription, DNA-dependent; response to salt stress; transcription factor activity
TBP1	AT3G13445	0.141203	DNA binding; nucleus; regulation of transcription, DNA-dependent; RNA polymerase II transcription factor activity; transcription factor TFIID complex; transcription initiation from RNA polymerase II promoter
GBF4	AT1G03970	0.214648	DNA binding; nucleus; regulation of transcription, DNA-dependent; sequence-specific DNA binding; transcription factor activity
CBF4/DREB1D	AT5G51990	0.381119	DNA binding; nucleus; regulation of transcription, DNA-dependent; transcription activator activity; transcription factor activity
ETC1	AT1G01380	0.00532507	DNA binding; nucleus; regulation of transcription, DNA-dependent; transcription factor activity
	AT1G06850	0.116647	DNA binding; nucleus; regulation of transcription, DNA-dependent; transcription factor activity
BPC2	AT1G14685	0.0555666	DNA binding; nucleus; regulation of transcription, DNA-dependent; transcription factor activity
	AT1G19000	0.214222	DNA binding; nucleus; regulation of transcription, DNA-dependent; transcription factor activity
RAP2.1	AT1G46768	0.126428	DNA binding; nucleus; regulation of transcription, DNA-dependent; transcription factor activity
	AT1G49120	0.0142947	DNA binding; nucleus; regulation of transcription, DNA-dependent; transcription factor activity
MYB20	AT1G66230	0.659196	DNA binding; nucleus; regulation of transcription, DNA-dependent; transcription factor activity
	AT1G68550	0.545523	DNA binding; nucleus; regulation of transcription, DNA-dependent; transcription factor activity
PAN	AT1G68640	0.0369434	DNA binding; nucleus; regulation of transcription, DNA-dependent; transcription factor activity
	AT1G70920	0.0494113	DNA binding; nucleus; regulation of transcription, DNA-dependent; transcription factor activity
	AT1G71130	0.234028	DNA binding; nucleus; regulation of transcription, DNA-dependent; transcription factor activity
BLH3	AT1G75410	0.208998	DNA binding; nucleus; regulation of transcription, DNA-dependent; transcription factor activity
	AT1G77200	0.0142947	DNA binding; nucleus; regulation of transcription, DNA-dependent; transcription factor activity
	AT2G16770	0.046761	DNA binding; nucleus; regulation of transcription, DNA-dependent; transcription factor activity
ATBPC4/BBR/BPC4/BPC4	AT2G21240	0.207788	DNA binding; nucleus; regulation of transcription, DNA-dependent; transcription factor activity
HAT9	AT2G22800	0.212554	DNA binding; nucleus; regulation of transcription, DNA-dependent; transcription factor activity
AT-HSFB3	AT2G41690	0.0369434	DNA binding; nucleus; regulation of transcription, DNA-dependent; transcription factor activity
	AT2G41710	0.0535739	DNA binding; nucleus; regulation of transcription, DNA-dependent; transcription factor activity
ATHSFA1E	AT3G02990	0.158292	DNA binding; nucleus; regulation of transcription, DNA-dependent; transcription factor activity
	AT3G10595	0.0142947	DNA binding; nucleus; regulation of transcription, DNA-dependent; transcription factor activity
AtMYB67/AtY53	AT3G12720	0.161332	DNA binding; nucleus; regulation of transcription, DNA-dependent; transcription factor activity
HYH	AT3G17609	0.161332	DNA binding; nucleus; regulation of transcription, DNA-dependent; transcription factor activity
AT-HSFC1	AT3G24520	0.0574005	DNA binding; nucleus; regulation of transcription, DNA-dependent; transcription factor activity
DPBF2	AT3G44460	0.107805	DNA binding; nucleus; regulation of transcription, DNA-dependent; transcription factor activity
	AT4G13040	0.236328	DNA binding; nucleus; regulation of transcription, DNA-dependent; transcription factor activity
AT-HSFA4A	AT4G18880	0.335278	DNA binding; nucleus; regulation of transcription, DNA-dependent; transcription factor activity
	AT4G35550	0.0516849	DNA binding; nucleus; regulation of transcription, DNA-dependent; transcription factor activity
AtMYB87/MYB87	AT4G37780	0.107805	DNA binding; nucleus; regulation of transcription, DNA-dependent; transcription factor activity
	AT5G06500	0.107805	DNA binding; nucleus; regulation of transcription, DNA-dependent; transcription factor activity
	AT5G06839	0.107805	DNA binding; nucleus; regulation of transcription, DNA-dependent; transcription factor activity
SHN3	AT5G11190	0.309023	DNA binding; nucleus; regulation of transcription, DNA-dependent; transcription factor activity
RAP2.6L	AT5G13330	0.107805	DNA binding; nucleus; regulation of transcription, DNA-dependent; transcription factor activity
	AT5G15830	0.364584	DNA binding; nucleus; regulation of transcription, DNA-dependent; transcription factor activity
	AT5G38140	0.659196	DNA binding; nucleus; regulation of transcription, DNA-dependent; transcription factor activity
	AT5G38620	0.161332	DNA binding; nucleus; regulation of transcription, DNA-dependent; transcription factor activity
ATBPC6/BBR/BPC6/BPC6	AT5G42520	0.890292	DNA binding; nucleus; regulation of transcription, DNA-dependent; transcription factor activity
	AT5G43410	0.107805	DNA binding; nucleus; regulation of transcription, DNA-dependent; transcription factor activity
TOE2	AT5G60120	0.107805	DNA binding; nucleus; regulation of transcription, DNA-dependent; transcription factor activity
	AT5G61590	0.237562	DNA binding; nucleus; regulation of transcription, DNA-dependent; transcription factor activity
	AT5G61890	0.0818162	DNA binding; nucleus; regulation of transcription, DNA-dependent; transcription factor activity
	AT5G63470	0.136415	DNA binding; nucleus; regulation of transcription, DNA-dependent; transcription factor activity
	AT5G67190	0.0855305	DNA binding; nucleus; regulation of transcription, DNA-dependent; transcription factor activity
MYB111	AT3G46130	0.0698613	DNA binding; nucleus; regulation of transcription; regulation of transcription, DNA-dependent; response to abscisic acid stimulus; response to cadmium ion; response to ethylene stimulus; response to gibberellin stimulus; response to jasmonic acid stimulus
	AT4G12750	0.210078	DNA binding; nucleus; regulation of transcription; regulation of transcription, DNA-dependent; sequence-specific DNA binding; transcription factor activity
BLH2	AT4G36870	0.0977063	DNA binding; nucleus; regulation of transcription; regulation of transcription, DNA-dependent; transcription factor activity
	AT5G17810	0.199124	DNA binding; nucleus; regulation of transcription; regulation of transcription, DNA-dependent; transcription factor activity
MYB96	AT5G62470	0.00532507	DNA binding; nucleus; regulation of transcription; response to abscisic acid stimulus; response to auxin stimulus; response to cadmium ion; response to ethylene stimulus; response to gibberellin stimulus; response to jasmonic acid stimulus; response to sa
MYB94	AT3G47600	0.0886365	DNA binding; nucleus; regulation of transcription; response to abscisic acid stimulus; response to auxin stimulus; response to cadmium ion; response to ethylene stimulus; response to jasmonic acid stimulus; response to salicylic acid stimulus; response to
ATM4/ATMYB102	AT4G21440	0.0457856	DNA binding; nucleus; regulation of transcription; response to abscisic acid stimulus; response to osmotic stress; response to salt stress; response to wounding; transcription factor activity
	AT3G11280	0.52905	DNA binding; nucleus; regulation of transcription; response to salicylic acid stimulus; transcription factor activity
	AT1G10610	0.154512	DNA binding; nucleus; regulation of transcription; transcription factor activity
	AT1G22490	0.0369434	DNA binding; nucleus; regulation of transcription; transcription factor activity
	AT1G25550	0.515228	DNA binding; nucleus; regulation of transcription; transcription factor activity
	AT1G26260	0.454236	DNA binding; nucleus; regulation of transcription; transcription factor activity
	AT2G20400	0.0506994	DNA binding; nucleus; regulation of transcription; transcription factor activity
NAI1	AT2G22770	0.372234	DNA binding; nucleus; regulation of transcription; transcription factor activity
	AT2G28810	0.806706	DNA binding; nucleus; regulation of transcription; transcription factor activity
	AT2G31220	0.0409184	DNA binding; nucleus; regulation of transcription; transcription factor activity
	AT2G42660	0.353636	DNA binding; nucleus; regulation of transcription; transcription factor activity
	AT2G46810	0.107805	DNA binding; nucleus; regulation of transcription; transcription factor activity
	AT3G10113	0.0610014	DNA binding; nucleus; regulation of transcription; transcription factor activity
	AT3G52250	0.435445	DNA binding; nucleus; regulation of transcription; transcription factor activity
	AT4G17880	0.654772	DNA binding; nucleus; regulation of transcription; transcription factor activity
	AT4G25400	0.154512	DNA binding; nucleus; regulation of transcription; transcription factor activity
BEE2	AT4G36540	0.322423	DNA binding; nucleus; regulation of transcription; transcription factor activity
	AT5G04150	0.107805	DNA binding; nucleus; regulation of transcription; transcription factor activity
	AT5G04760	0.0903977	DNA binding; nucleus; regulation of transcription; transcription factor activity
	AT5G46760	0.0117082	DNA binding; nucleus; regulation of transcription; transcription factor activity
	AT5G46830	0.0855305	DNA binding; nucleus; regulation of transcription; transcription factor activity
	AT5G48560	0.193336	DNA binding; nucleus; regulation of transcription; transcription factor activity
	AT5G51780	0.522539	DNA binding; nucleus; regulation of transcription; transcription factor activity
	AT5G57150	0.0349507	DNA binding; nucleus; regulation of transcription; transcription factor activity
BHLH093	AT5G65640	0.463205	DNA binding; nucleus; regulation of transcription; transcription factor activity
	AT1G27000	0.283948	DNA binding; regulation of transcription, DNA-dependent
	AT5G66940	0.0886365	DNA binding; regulation of transcription; transcription factor activity
VIP2	AT5G59710	0.518294	DNA integration; negative regulation of transcription; nucleus; protein binding; transcription regulator activity
ATRAB18	AT1G43890	0.103543	endomembrane system; GTP binding; intracellular; protein transport; regulation of transcription, DNA-dependent; small GTPase mediated signal transduction
AtRABC2b/AtRab18C	AT3G09910	0.107805	endomembrane system; GTP binding; intracellular; protein transport; regulation of transcription, DNA-dependent; small GTPase mediated signal transduction
	AT2G21320	0.245614	endomembrane system; intracellular; regulation of transcription; transcription factor activity; zinc ion binding
FIE	AT3G20740	0.551911	endosperm development; genetic imprinting; heterotrimeric G-protein complex; histone methylation; negative regulation of flower development; nucleotide binding; polar nucleus; reproduction; response to cold; transcription factor activity; transcription re
PTL	AT5G03680	0.107805	establishment of petal orientation; negative regulation of organ growth; nucleus; petal development; regulation of transcription; transcription factor activity
EIN3	AT3G20770	1.59597	ethylene mediated signaling pathway; nucleus; regulation of transcription; sugar mediated signaling; transcription factor activity
SVP	AT2G22540	0.071091	floral whorl development; negative regulation of flower development; negative regulation of transcription; nucleus; response to temperature stimulus; transcription factor activity; translation repressor activity, nucleic acid binding
ARF8	AT5G37020	0.379919	flower development; fruit development; nucleus; regulation of transcription, DNA-dependent; response to auxin stimulus; transcription factor activity
AtRABA1i	AT1G28550	0.0576776	GTP binding; intracellular; protein transport; regulation of transcription, DNA-dependent; small GTPase mediated signal transduction
AtRABG3f/AtRab7B	AT3G18820	0.415677	GTP binding; intracellular; protein transport; regulation of transcription, DNA-dependent; small GTPase mediated signal transduction
ATRAB8	AT3G53610	0.300684	GTP binding; intracellular; protein transport; regulation of transcription, DNA-dependent; small GTPase mediated signal transduction
AtRABA1c	AT5G45750	0.112436	GTP binding; intracellular; protein transport; regulation of transcription, DNA-dependent; small GTPase mediated signal transduction
AtRABA1f	AT5G60860	0.231763	GTP binding; intracellular; protein transport; regulation of transcription, DNA-dependent; small GTPase mediated signal transduction
	AT1G26470	0.107805	H4/H2A histone acetyltransferase complex; molecular_function_unknown; nucleus; regulation of transcription
	AT5G09850	0.0549205	integral to membrane; nucleus; regulation of transcription; transcription
	AT1G17040	0.234028	intracellular signaling cascade; nucleus; regulation of transcription, DNA-dependent; signal transducer activity; signal transduction; transcription factor activity
	AT5G06650	0.0555666	intracellular; nucleic acid binding; regulation of transcription; response to cytokinin stimulus; response to gibberellin stimulus; transcription factor activity; trichome differentiation; zinc ion binding
	AT1G08290	0.0351095	intracellular; nucleic acid binding; regulation of transcription; transcription factor activity; zinc ion binding
	AT3G20880	0.107805	intracellular; nucleic acid binding; regulation of transcription; transcription factor activity; zinc ion binding
	AT3G49930	0.128262	intracellular; nucleic acid binding; regulation of transcription; transcription factor activity; zinc ion binding
	AT5G03510	0.0134299	intracellular; nucleic acid binding; regulation of transcription; transcription factor activity; zinc ion binding
	AT2G37060	0.161332	intracellular; nucleus; regulation of transcription, DNA-dependent; transcription factor activity
	AT3G53340	0.1221	intracellular; nucleus; regulation of transcription, DNA-dependent; transcription factor activity
	AT1G55650	0.199124	intracellular; regulation of transcription, DNA-dependent; transcription factor activity
	AT1G20910	0.0448646	intracellular; regulation of transcription; transcription factor activity
	AT1G68360	0.0836501	intracellular; regulation of transcription; transcription factor activity
ELF6	AT5G04240	0.324885	intracellular; regulation of transcription; transcription factor activity
	AT1G73870	0.107805	intracellular; regulation of transcription; transcription factor activity; zinc ion binding
	AT2G47890	0.359716	intracellular; regulation of transcription; transcription factor activity; zinc ion binding
	AT4G27310	0.336019	intracellular; regulation of transcription; transcription factor activity; zinc ion binding
	AT5G57660	1.64911	intracellular; regulation of transcription; transcription factor activity; zinc ion binding
	AT5G13070	0.364584	iron ion binding; regulation of transcription, DNA-dependent; transcription factor activity
PLL1	AT2G35350	0.160411	maintenance of meristem identity; meristem organization; N-terminal protein myristoylation; protein serine/threonine phosphatase activity; regulation of transcription; unidimensional cell growth
SWP	AT3G04740	0.346903	mediator complex; positive regulation of cell proliferation; positive regulation of transcription
	AT3G01320	0.448819	molecular_function_unknown; nucleus; regulation of transcription, DNA-dependent
	AT5G15020	0.0403997	molecular_function_unknown; nucleus; regulation of transcription, DNA-dependent
PTAC6	AT1G21600	0.130042	molecular_function_unknown; plastid chromosome; positive regulation of transcription, DNA-dependent; transcription from plastid promoter
FLC	AT5G10140	0.217723	negative regulation of flower development; protein complex; regulation of circadian rhythm; response to temperature stimulus; specific transcriptional repressor activity; transcription factor activity; vernalization response
	AT5G18230	0.0183237	negative regulation of transcription; nucleus; transcription regulator activity
	AT1G03840	0.151061	nucleic acid binding; nucleus; protein binding; regulation of transcription; transcription factor activity; zinc ion binding
	AT2G19810	0.0154643	nucleic acid binding; regulation of transcription; transcription factor activity
	AT5G06770	0.422128	nucleic acid binding; regulation of transcription; transcription factor activity
	AT4G27240	0.659196	nucleic acid binding; regulation of transcription; transcription factor activity; zinc ion binding
PFT1	AT1G25540	0.413135	nucleus; positive regulation of transcription; response to far red light; response to red light; transcription coactivator activity
GPRI1	AT2G20570	0.149699	nucleus; positive regulation of transcription; transcription factor activity; transcription regulator activity
ATRAP74/RAP74	AT4G12610	0.181507	nucleus; positive regulation of transcription; transcription initiation factor activity
BT4	AT5G67480	0.220431	nucleus; protein binding; regulation of transcription, DNA-dependent; transcription regulator activity
TSO1	AT3G22780	0.117901	nucleus; regulation of meristem organization; transcription factor activity
WRKY75	AT5G13080	0.160259	nucleus; regulation of response to nutrient levels; regulation of transcription in response to stress; regulation of transcription, DNA-dependent; root development; transcription factor activity
AGL19	AT4G22950	0.0506994	nucleus; regulation of timing of transition from vegetative to reproductive phase; regulation of transcription, DNA-dependent; transcription factor activity; vernalization response
	AT1G70060	0.555125	nucleus; regulation of transcription, DNA-dependent
HB-1	AT1G28420	0.653168	nucleus; regulation of transcription, DNA-dependent; transcription factor activity
AGL64	AT1G29962	0.0172054	nucleus; regulation of transcription, DNA-dependent; transcription factor activity
ZML2	AT1G51600	0.199124	nucleus; regulation of transcription, DNA-dependent; transcription factor activity
WRKY57	AT1G69310	0.142915	nucleus; regulation of transcription, DNA-dependent; transcription factor activity
WRKY3	AT2G03340	0.0557394	nucleus; regulation of transcription, DNA-dependent; transcription factor activity
WRKY25	AT2G30250	0.326587	nucleus; regulation of transcription, DNA-dependent; transcription factor activity
	AT2G44745	0.0351095	nucleus; regulation of transcription, DNA-dependent; transcription factor activity
WRKY23	AT2G47260	0.0955462	nucleus; regulation of transcription, DNA-dependent; transcription factor activity
WRKY45	AT3G01970	0.0107956	nucleus; regulation of transcription, DNA-dependent; transcription factor activity
	AT3G24050	0.700891	nucleus; regulation of transcription, DNA-dependent; transcription factor activity
WRKY42	AT4G04450	0.0285894	nucleus; regulation of transcription, DNA-dependent; transcription factor activity
RAP2.9	AT4G06746	0.0655328	nucleus; regulation of transcription, DNA-dependent; transcription factor activity
	AT4G17570	0.0691393	nucleus; regulation of transcription, DNA-dependent; transcription factor activity
WRKY28	AT4G18170	0.4548	nucleus; regulation of transcription, DNA-dependent; transcription factor activity
WRKY34	AT4G26440	0.468261	nucleus; regulation of transcription, DNA-dependent; transcription factor activity
AGL21	AT4G37940	0.0369434	nucleus; regulation of transcription, DNA-dependent; transcription factor activity
	AT5G25830	0.107805	nucleus; regulation of transcription, DNA-dependent; transcription factor activity
WRKY8	AT5G46350	0.341935	nucleus; regulation of transcription, DNA-dependent; transcription factor activity
	AT5G65330	0.37598	nucleus; regulation of transcription, DNA-dependent; transcription factor activity
	AT5G66320	0.140564	nucleus; regulation of transcription, DNA-dependent; transcription factor activity
	AT2G18300	0.757297	nucleus; regulation of transcription; response to cytokinin stimulus; transcription factor activity
	AT1G30810	0.120174	nucleus; regulation of transcription; transcription factor activity
	AT1G55300	0.250362	nucleus; regulation of transcription; transcription factor activity
	AT1G68920	0.107805	nucleus; regulation of transcription; transcription factor activity
	AT2G01060	0.394231	nucleus; regulation of transcription; transcription factor activity
	AT2G14760	0.154512	nucleus; regulation of transcription; transcription factor activity
	AT2G33550	0.107805	nucleus; regulation of transcription; transcription factor activity
	AT3G04450	0.217723	nucleus; regulation of transcription; transcription factor activity
PHR1	AT4G28610	1.11529	nucleus; regulation of transcription; transcription factor activity
ANAC076/VND2	AT4G36160	0.262317	nucleus; regulation of transcription; transcription factor activity
	AT5G01380	0.271159	nucleus; regulation of transcription; transcription factor activity
	AT3G21350	0.176001	nucleus; regulation of transcription; transcription regulator activity
	AT3G47610	0.314817	nucleus; regulation of transcription; transcription regulator activity; zinc ion binding
PHYC	AT5G35840	0.548636	peptidyl-histidine phosphorylation; protein histidine kinase activity; protein-chromophore linkage; protein-tetrapyrrole linkage; red, far-red light phototransduction; regulation of transcription; regulation of transcription, DNA-dependent; sensory percep
ATTLP9/AtTLP9	AT3G06380	0.626656	phosphoric diester hydrolase activity; protein binding; regulation of transcription; transcription factor activity
	AT4G32010	0.114346	positive regulation of seed germination; regulation of transcription; seed maturation; transcription factor activity
	AT4G36650	0.0920995	regulation of transcription, DNA-dependent; RNA polymerase II transcription factor activity; transcription factor complex; transcription initiation
	AT4G08350	0.318263	regulation of transcription, DNA-dependent; transcription factor activity
SCL1	AT1G21450	0.0299755	regulation of transcription; transcription factor activity
	AT1G43860	0.25219	regulation of transcription; transcription factor activity
SCL5	AT1G50600	2.04753	regulation of transcription; transcription factor activity
	AT1G54060	0.35458	regulation of transcription; transcription factor activity
	AT4G29100	0.0183081	regulation of transcription; transcription factor activity

## Sheet: Kinases
Gene name	AGI	Profile value	GO terms
Kinases related to endomembrane system
	AT1G60630	0.781296	ATP binding; endomembrane system; kinase activity; protein amino acid phosphorylation; protein kinase activity; transmembrane receptor protein tyrosine kinase signaling pathway
	AT1G07650	0.193288	ATP binding; endomembrane system; kinase activity; protein amino acid phosphorylation; protein serine/threonine kinase activity; transmembrane receptor protein tyrosine kinase signaling pathway
	AT1G17750	0.154512	ATP binding; endomembrane system; kinase activity; protein amino acid phosphorylation; protein serine/threonine kinase activity; transmembrane receptor protein tyrosine kinase signaling pathway
	AT1G53420	0.107805	ATP binding; endomembrane system; kinase activity; protein amino acid phosphorylation; protein serine/threonine kinase activity; transmembrane receptor protein tyrosine kinase signaling pathway
	AT1G66830	0.26027	ATP binding; endomembrane system; kinase activity; protein amino acid phosphorylation; protein serine/threonine kinase activity; transmembrane receptor protein tyrosine kinase signaling pathway
	AT2G28970	0.107805	ATP binding; endomembrane system; kinase activity; protein amino acid phosphorylation; protein serine/threonine kinase activity; transmembrane receptor protein tyrosine kinase signaling pathway
	AT2G31880	1.28583	ATP binding; endomembrane system; kinase activity; protein amino acid phosphorylation; protein serine/threonine kinase activity; transmembrane receptor protein tyrosine kinase signaling pathway
	AT2G41820	0.108586	ATP binding; endomembrane system; kinase activity; protein amino acid phosphorylation; protein serine/threonine kinase activity; transmembrane receptor protein tyrosine kinase signaling pathway
	AT3G28040	0.583467	ATP binding; endomembrane system; kinase activity; protein amino acid phosphorylation; protein serine/threonine kinase activity; transmembrane receptor protein tyrosine kinase signaling pathway
	AT4G03390	0.128262	ATP binding; endomembrane system; kinase activity; protein amino acid phosphorylation; protein serine/threonine kinase activity; transmembrane receptor protein tyrosine kinase signaling pathway
	AT4G36180	0.179684	ATP binding; endomembrane system; kinase activity; protein amino acid phosphorylation; protein serine/threonine kinase activity; transmembrane receptor protein tyrosine kinase signaling pathway
	AT5G05160	0.0707742	ATP binding; endomembrane system; kinase activity; protein amino acid phosphorylation; protein serine/threonine kinase activity; transmembrane receptor protein tyrosine kinase signaling pathway
	AT5G67280	0.402768	ATP binding; endomembrane system; kinase activity; protein amino acid phosphorylation; protein serine/threonine kinase activity; transmembrane receptor protein tyrosine kinase signaling pathway
	AT1G35710	0.764797	ATP binding; endomembrane system; protein amino acid phosphorylation; protein serine/threonine kinase activity; transmembrane receptor protein tyrosine kinase signaling pathway
	AT1G63430	0.107805	ATP binding; endomembrane system; protein amino acid phosphorylation; protein serine/threonine kinase activity; transmembrane receptor protein tyrosine kinase signaling pathway
	AT2G24230	0.126269	ATP binding; endomembrane system; protein amino acid phosphorylation; protein serine/threonine kinase activity; transmembrane receptor protein tyrosine kinase signaling pathway
	AT5G49770	0.107805	ATP binding; endomembrane system; protein amino acid phosphorylation; protein serine/threonine kinase activity; transmembrane receptor protein tyrosine kinase signaling pathway
	AT1G11410	0.116647	carbohydrate binding; endomembrane system; kinase activity; protein amino acid phosphorylation
	AT1G61420	0.199124	carbohydrate binding; endomembrane system; kinase activity; protein amino acid phosphorylation
	AT1G61490	0.107805	carbohydrate binding; endomembrane system; kinase activity; protein amino acid phosphorylation
	AT1G61610	1.26204	carbohydrate binding; endomembrane system; kinase activity; protein amino acid phosphorylation
	AT1G67520	0.0351095	carbohydrate binding; endomembrane system; kinase activity; protein amino acid phosphorylation
	AT4G27300	0.0690196	carbohydrate binding; endomembrane system; kinase activity; protein amino acid phosphorylation
	AT5G35370	0.199124	carbohydrate binding; endomembrane system; kinase activity; protein amino acid phosphorylation
RLK1	AT5G60900	0.583467	carbohydrate binding; endomembrane system; kinase activity; protein amino acid phosphorylation
	AT2G23770	0.199124	cell wall catabolic process; endomembrane system; kinase activity; protein amino acid phosphorylation
APK1B	AT2G28930	0.0926271	chloroplast; endomembrane system; kinase activity; N-terminal protein myristoylation; protein amino acid phosphorylation
FRK1	AT2G19190	0.107805	defense response to bacterium; endomembrane system; kinase activity
	AT3G45860	0.631608	defense response; endomembrane system; kinase activity
	AT5G40170	1.2048	defense response; endomembrane system; kinase activity; protein binding; signal transduction
ADR1	AT1G33560	0.154512	defense response; endomembrane system; kinase activity; response to other organism; response to water deprivation
MEE39	AT3G46330	0.154512	embryonic development ending in seed dormancy; endomembrane system; kinase activity
ERS2	AT1G04310	0.00532507	endomembrane system; ethylene binding; glycogen synthase kinase 3 activity; membrane; negative regulation of ethylene mediated signaling pathway; protein histidine kinase activity; receptor activity
EIN4	AT3G04580	0.0555666	endomembrane system; ethylene binding; glycogen synthase kinase 3 activity; membrane; negative regulation of ethylene mediated signaling pathway; protein histidine kinase activity; receptor activity
	AT1G11050	0.16122	endomembrane system; fatty acid biosynthetic process; kinase activity; protein amino acid phosphorylation
	AT5G24360	0.561715	endomembrane system; kinase activity; mRNA processing; protein amino acid phosphorylation
	AT3G08870	1.31839	endomembrane system; kinase activity; N-terminal protein myristoylation; protein amino acid phosphorylation
WAKL6	AT1G16110	0.116647	endomembrane system; kinase activity; protein amino acid phosphorylation
	AT1G17910	0.154512	endomembrane system; kinase activity; protein amino acid phosphorylation
	AT1G25390	0.980249	endomembrane system; kinase activity; protein amino acid phosphorylation
	AT1G30570	0.154512	endomembrane system; kinase activity; protein amino acid phosphorylation
	AT1G51800	0.199124	endomembrane system; kinase activity; protein amino acid phosphorylation
	AT1G51880	0.107805	endomembrane system; kinase activity; protein amino acid phosphorylation
	AT1G52310	0.415864	endomembrane system; kinase activity; protein amino acid phosphorylation
	AT1G53430	0.908154	endomembrane system; kinase activity; protein amino acid phosphorylation
NIK3	AT1G60800	0.520348	endomembrane system; kinase activity; protein amino acid phosphorylation
	AT1G70530	0.107805	endomembrane system; kinase activity; protein amino acid phosphorylation
CRCK3	AT2G11520	0.36538	endomembrane system; kinase activity; protein amino acid phosphorylation
	AT2G21480	0.128262	endomembrane system; kinase activity; protein amino acid phosphorylation
	AT2G28940	0.107805	endomembrane system; kinase activity; protein amino acid phosphorylation
	AT2G40270	0.527821	endomembrane system; kinase activity; protein amino acid phosphorylation
	AT2G43700	0.154512	endomembrane system; kinase activity; protein amino acid phosphorylation
	AT3G46290	0.309611	endomembrane system; kinase activity; protein amino acid phosphorylation
	AT3G55550	0.0351095	endomembrane system; kinase activity; protein amino acid phosphorylation
	AT4G21230	0.306929	endomembrane system; kinase activity; protein amino acid phosphorylation
CRK5	AT4G23130	1.38833	endomembrane system; kinase activity; protein amino acid phosphorylation
CRK6	AT4G23140	0.659196	endomembrane system; kinase activity; protein amino acid phosphorylation
	AT4G23150	0.154512	endomembrane system; kinase activity; protein amino acid phosphorylation
	AT5G10530	0.0439517	endomembrane system; kinase activity; protein amino acid phosphorylation
	AT5G38240	0.154512	endomembrane system; kinase activity; protein amino acid phosphorylation
	AT5G39000	0.231273	endomembrane system; kinase activity; protein amino acid phosphorylation
	AT5G49660	0.306929	endomembrane system; kinase activity; protein amino acid phosphorylation
	AT5G59270	0.107805	endomembrane system; kinase activity; protein amino acid phosphorylation
	AT5G59700	0.0360514	endomembrane system; kinase activity; protein amino acid phosphorylation
	AT5G66790	0.0142947	endomembrane system; kinase activity; protein amino acid phosphorylation
	AT1G67720	0.177746	endomembrane system; kinase activity; protein amino acid phosphorylation; protein binding; protein kinase activity
WNK7	AT1G49160	0.107805	endomembrane system; kinase activity; protein amino acid phosphorylation; protein kinase activity
ARK2	AT1G65800	0.0349507	endomembrane system; kinase activity; protein amino acid phosphorylation; transmembrane receptor protein serine/threonine kinase activity
PR5K	AT5G38280	0.199124	endomembrane system; kinase activity; response to fungus; transmembrane receptor protein serine/threonine kinase activity
RLK	AT2G37710	0.983922	endomembrane system; kinase activity; response to salicylic acid stimulus
	AT4G30520	0.218623	endomembrane system; protein amino acid phosphorylation; protein binding; protein kinase activity
	AT1G56145	0.213419	endomembrane system; protein amino acid phosphorylation; protein kinase activity
	AT4G21370	0.199124	endomembrane system; protein amino acid phosphorylation; protein kinase activity
B120	AT4G21390	0.257236	endomembrane system; protein amino acid phosphorylation; protein kinase activity; sugar binding
EP1	AT4G23170	0.659196	endomembrane system; protein kinase activity; response to salicylic acid stimulus
All kinases
	AT4G33240	0.0142947	1-phosphatidylinositol-4-phosphate 5-kinase activity; cellular protein metabolic process; zinc ion binding
	AT1G77740	0.39698	1-phosphatidylinositol-4-phosphate 5-kinase activity; cellular_component_unknown
	AT1G21500	0.359716	1-phosphatidylinositol-4-phosphate kinase, class IA complex
ATCDPMEK	AT2G26930	0.423846	4-(cytidine 5'-diphospho)-2-C-methyl-D-erythritol kinase activity; chloroplast
	AT4G26270	0.619157	6-phosphofructokinase activity; 6-phosphofructokinase complex; glycolysis
	AT4G32840	0.193408	6-phosphofructokinase activity; 6-phosphofructokinase complex; glycolysis
ATMPK3	AT3G45640	0.145725	abscisic acid mediated signaling; activation of MAPK activity during osmolarity sensing; kinase activity; MAP kinase activity; protein binding; protein kinase activity; response to chitin; response to cold; response to osmotic stress; response to oxidativ
CPK30	AT1G74740	0.387729	abscisic acid mediated signaling; calmodulin-dependent protein kinase activity; kinase activity; N-terminal protein myristoylation; protein amino acid phosphorylation; protein kinase activity
	AT5G51830	0.107805	acetate fermentation; cellular_component_unknown; D-ribose metabolic process; kinase activity; sucrose biosynthetic process; sucrose catabolic process, using beta-fructofuranosidase
	AT1G06020	0.221469	acetate fermentation; D-ribose metabolic process; kinase activity; sucrose biosynthetic process; sucrose catabolic process, using beta-fructofuranosidase
	AT2G31390	0.215122	acetate fermentation; D-ribose metabolic process; kinase activity; sucrose biosynthetic process; sucrose catabolic process, using beta-fructofuranosidase
ATCOAA/ATPANK1	AT1G60440	0.107805	acetyl-CoA biosynthetic process; cellular_component_unknown; coenzyme A biosynthetic process; pantothenate kinase activity
	AT3G57560	0.435445	acetylglutamate kinase activity; arginine biosynthetic process; arginine biosynthetic process via ornithine; chloroplast
DGK1	AT5G07920	0.0356564	activation of protein kinase C; calcium ion binding; cellular_component_unknown; diacylglycerol kinase activity
	AT5G57690	0.148773	activation of protein kinase C; chloroplast; diacylglycerol kinase activity
	AT5G50370	0.460601	adenylate kinase activity; anaerobic respiration; mitochondrion; nucleobase, nucleoside, nucleotide and nucleic acid metabolic process; nucleotide metabolic process; plastid
SEX1	AT1G10760	0.8068	alpha-glucan, water dikinase activity; cold acclimation; mitochondrion; response to symbiotic fungus; response to trehalose stimulus; starch catabolic process
CARAB-AK-LYS	AT5G14060	0.0647013	amino acid binding; aspartate family amino acid biosynthetic process; aspartate kinase activity
	AT3G07800	0.398248	anaerobic respiration; cellular_component_unknown; pyrimidine deoxyribonucleoside interconversion; thymidine kinase activity
	AT3G01820	0.122547	anaerobic respiration; mitochondrion; nucleobase, nucleoside, nucleotide and nucleic acid metabolic process; nucleotide kinase activity; nucleotide metabolic process
	AT5G23070	0.107805	anaerobic respiration; pyrimidine deoxyribonucleoside interconversion; thymidine kinase activity
	AT1G66970	0.507738	anchored to membrane; glycerol metabolic process; glycerophosphodiester phosphodiesterase activity; kinase activity
ARA1	AT4G16130	0.0599529	arabinose metabolic process; ATP binding; carbohydrate kinase activity; cytoplasm; galactokinase activity
NDPK2	AT5G63310	0.351985	ATP binding; auxin mediated signaling pathway; cytoplasm; nucleoside diphosphate kinase activity; nucleus; protein binding; red, far-red light phototransduction; response to hydrogen peroxide; response to UV
	AT3G09240	0.161332	ATP binding; binding; cellular_component_unknown; protein amino acid phosphorylation; protein kinase activity; protein-tyrosine kinase activity
	AT2G01460	0.107805	ATP binding; biosynthetic process; cellular_component_unknown; kinase activity
	AT4G26510	0.161105	ATP binding; biosynthetic process; cellular_component_unknown; kinase activity; uracil phosphoribosyltransferase activity
PRK	AT1G32060	0.968883	ATP binding; biosynthetic process; chloroplast thylakoid membrane; phosphoribulokinase activity; protein binding; response to cold; stromule
ATUK/UPRT1	AT5G40870	0.0927707	ATP binding; biosynthetic process; cytoplasm; kinase activity; uracil phosphoribosyltransferase activity; uridine kinase activity
ATCOAE	AT2G27490	0.158299	ATP binding; cellular_component_unknown; coenzyme A biosynthetic process; dephospho-CoA kinase activity
	AT5G65690	0.0404856	ATP binding; cellular_component_unknown; gluconeogenesis; phosphoenolpyruvate carboxykinase (ATP) activity
	AT1G74330	0.397581	ATP binding; cellular_component_unknown; N-terminal protein myristoylation; protein amino acid phosphorylation; protein kinase activity
	AT4G29380	0.128262	ATP binding; cellular_component_unknown; N-terminal protein myristoylation; protein amino acid phosphorylation; protein kinase activity
	AT1G72300	0.0103734	ATP binding; cellular_component_unknown; peptide receptor activity; protein amino acid phosphorylation; protein serine/threonine kinase activity; response to wounding; transmembrane receptor activity; transmembrane receptor protein tyrosine kinase signali
	AT1G08120	0.0196087	ATP binding; cellular_component_unknown; protein amino acid phosphorylation; protein kinase activity
	AT2G45590	0.0690196	ATP binding; cellular_component_unknown; protein amino acid phosphorylation; protein kinase activity
	AT1G14000	1.33168	ATP binding; cellular_component_unknown; protein amino acid phosphorylation; protein kinase activity; protein serine/threonine/tyrosine kinase activity
	AT1G34110	0.107805	ATP binding; cellular_component_unknown; protein amino acid phosphorylation; protein serine/threonine kinase activity; transmembrane receptor protein tyrosine kinase signaling pathway
	AT5G63710	0.0349507	ATP binding; cellular_component_unknown; protein amino acid phosphorylation; protein serine/threonine kinase activity; transmembrane receptor protein tyrosine kinase signaling pathway
	AT2G24990	0.459249	ATP binding; cellular_component_unknown; protein serine/threonine kinase activity
IMK2	AT3G51740	0.280781	ATP binding; cellulose and pectin-containing cell wall; kinase activity; membrane; plasma membrane; protein amino acid phosphorylation; protein kinase activity; protein serine/threonine kinase activity; transmembrane receptor protein tyrosine kinase signa
	AT2G18470	0.0610014	ATP binding; chloroplast; protein amino acid phosphorylation; protein kinase activity
	AT3G18810	0.124212	ATP binding; chloroplast; protein amino acid phosphorylation; protein kinase activity
	AT3G24190	0.175918	ATP binding; chloroplast; protein amino acid phosphorylation; protein kinase activity
AP19	AT2G17380	0.359716	ATP binding; clathrin vesicle coat; intracellular protein transport; protein kinase activity
	AT4G35410	0.0596264	ATP binding; clathrin vesicle coat; intracellular protein transport; protein kinase activity
	AT4G23900	0.19325	ATP binding; CTP biosynthetic process; GTP biosynthetic process; mitochondrion; nucleoside diphosphate kinase activity; UTP biosynthetic process
	AT5G14470	0.222333	ATP binding; cytoplasm; galactokinase activity; metabolic process; phosphorylation
MEE62	AT5G45800	0.0884776	ATP binding; embryonic development ending in seed dormancy; protein amino acid phosphorylation; protein serine/threonine kinase activity; transmembrane receptor protein tyrosine kinase signaling pathway
	AT1G60630	0.781296	ATP binding; endomembrane system; kinase activity; protein amino acid phosphorylation; protein kinase activity; transmembrane receptor protein tyrosine kinase signaling pathway
	AT1G07650	0.193288	ATP binding; endomembrane system; kinase activity; protein amino acid phosphorylation; protein serine/threonine kinase activity; transmembrane receptor protein tyrosine kinase signaling pathway
	AT1G17750	0.154512	ATP binding; endomembrane system; kinase activity; protein amino acid phosphorylation; protein serine/threonine kinase activity; transmembrane receptor protein tyrosine kinase signaling pathway
	AT1G53420	0.107805	ATP binding; endomembrane system; kinase activity; protein amino acid phosphorylation; protein serine/threonine kinase activity; transmembrane receptor protein tyrosine kinase signaling pathway
	AT1G66830	0.26027	ATP binding; endomembrane system; kinase activity; protein amino acid phosphorylation; protein serine/threonine kinase activity; transmembrane receptor protein tyrosine kinase signaling pathway
	AT2G28970	0.107805	ATP binding; endomembrane system; kinase activity; protein amino acid phosphorylation; protein serine/threonine kinase activity; transmembrane receptor protein tyrosine kinase signaling pathway
	AT2G31880	1.28583	ATP binding; endomembrane system; kinase activity; protein amino acid phosphorylation; protein serine/threonine kinase activity; transmembrane receptor protein tyrosine kinase signaling pathway
	AT2G41820	0.108586	ATP binding; endomembrane system; kinase activity; protein amino acid phosphorylation; protein serine/threonine kinase activity; transmembrane receptor protein tyrosine kinase signaling pathway
	AT3G28040	0.583467	ATP binding; endomembrane system; kinase activity; protein amino acid phosphorylation; protein serine/threonine kinase activity; transmembrane receptor protein tyrosine kinase signaling pathway
	AT4G03390	0.128262	ATP binding; endomembrane system; kinase activity; protein amino acid phosphorylation; protein serine/threonine kinase activity; transmembrane receptor protein tyrosine kinase signaling pathway
	AT4G36180	0.179684	ATP binding; endomembrane system; kinase activity; protein amino acid phosphorylation; protein serine/threonine kinase activity; transmembrane receptor protein tyrosine kinase signaling pathway
	AT5G05160	0.0707742	ATP binding; endomembrane system; kinase activity; protein amino acid phosphorylation; protein serine/threonine kinase activity; transmembrane receptor protein tyrosine kinase signaling pathway
	AT5G67280	0.402768	ATP binding; endomembrane system; kinase activity; protein amino acid phosphorylation; protein serine/threonine kinase activity; transmembrane receptor protein tyrosine kinase signaling pathway
	AT1G35710	0.764797	ATP binding; endomembrane system; protein amino acid phosphorylation; protein serine/threonine kinase activity; transmembrane receptor protein tyrosine kinase signaling pathway
	AT1G63430	0.107805	ATP binding; endomembrane system; protein amino acid phosphorylation; protein serine/threonine kinase activity; transmembrane receptor protein tyrosine kinase signaling pathway
	AT2G24230	0.126269	ATP binding; endomembrane system; protein amino acid phosphorylation; protein serine/threonine kinase activity; transmembrane receptor protein tyrosine kinase signaling pathway
	AT5G49770	0.107805	ATP binding; endomembrane system; protein amino acid phosphorylation; protein serine/threonine kinase activity; transmembrane receptor protein tyrosine kinase signaling pathway
	AT3G02130	0.120593	ATP binding; kinase activity; lignin metabolic process; plasma membrane; pollen maturation; protein amino acid phosphorylation; protein serine/threonine kinase activity; transmembrane receptor protein tyrosine kinase signaling pathway
	AT1G31910	0.141312	ATP binding; kinase activity; phosphorylation
	AT3G28450	0.378507	ATP binding; kinase activity; plasma membrane; protein amino acid phosphorylation; protein serine/threonine kinase activity; transmembrane receptor protein tyrosine kinase signaling pathway
	AT5G57670	0.107805	ATP binding; kinase activity; protein amino acid phosphorylation; protein kinase activity; protein serine/threonine kinase activity; response to stress
HSL1	AT1G28440	0.249664	ATP binding; kinase activity; protein amino acid phosphorylation; protein serine/threonine kinase activity; transmembrane receptor protein tyrosine kinase signaling pathway
NDPK3	AT4G11010	0.155743	ATP binding; mitochondrial inner membrane; mitochondrion; nucleoside diphosphate kinase activity; plastid; response to oxidative stress
	AT1G74360	0.0507721	ATP binding; mitochondrion; protein amino acid phosphorylation; protein serine/threonine kinase activity; transmembrane receptor protein tyrosine kinase signaling pathway
	AT3G25840	0.214648	ATP binding; nucleus; protein amino acid phosphorylation; protein kinase activity
	AT2G07040	0.154512	ATP binding; plasma membrane; pollen tube growth; protein amino acid phosphorylation; protein serine/threonine kinase activity; transmembrane receptor protein tyrosine kinase signaling pathway
	AT3G14840	0.397581	ATP binding; plasma membrane; protein amino acid phosphorylation; protein binding; protein kinase activity
BRL2	AT2G01950	0.107805	ATP binding; protein amino acid phosphorylation; protein serine/threonine kinase activity; transmembrane receptor protein tyrosine kinase signaling pathway
	AT5G47050	0.326719	ATP binding; protein binding; shikimate kinase activity; zinc ion binding
WAG2	AT3G14370	0.398248	auxin polar transport; cellular_component_unknown; kinase activity; protein serine/threonine kinase activity; root development
ATMKK7	AT1G18350	0.126428	auxin polar transport; defense response to bacterium; defense response to oomycetes; kinase activity; MAP kinase kinase activity; systemic acquired resistance, salicylic acid mediated signaling pathway
	AT4G21210	0.0620334	biological_process_unknown; chloroplast; phosphoprotein phosphatase activity; protein kinase activity
	AT3G61080	0.647318	biological_process_unknown; kinase activity; mitochondrion
	AT1G31160	0.487114	biological_process_unknown; protein kinase C binding; zinc ion binding
PHOT1	AT3G45780	0.0346391	blue light photoreceptor activity; chloroplast accumulation movement; chloroplast avoidance movement; cytoplasm; FMN binding; internal side of plasma membrane; kinase activity; negative regulation by blue light of anion channel activity; phototropism; pro
PHOT2	AT5G58140	0.045623	blue light photoreceptor activity; chloroplast relocation; FMN binding; Golgi apparatus; kinase activity; membrane; negative regulation by blue light of anion channel activity; phototropism; protein amino acid autophosphorylation; protein serine/threonine
	AT2G46700	0.099739	calcium ion binding; calcium-dependent protein serine/threonine phosphatase activity; kinase activity; N-terminal protein myristoylation; protein amino acid phosphorylation
NADK2	AT1G21640	1.03676	calmodulin binding; chloroplast; NAD+ kinase activity; pyridine nucleotide biosynthetic process
CPK33	AT1G50700	0.0784008	calmodulin-dependent protein kinase activity; cellular_component_unknown; kinase activity; N-terminal protein myristoylation; protein amino acid phosphorylation
CPK22	AT4G04710	0.108676	calmodulin-dependent protein kinase activity; cellular_component_unknown; kinase activity; N-terminal protein myristoylation; protein amino acid phosphorylation
CPK15	AT4G21940	0.287432	calmodulin-dependent protein kinase activity; chloroplast; kinase activity; N-terminal protein myristoylation; protein amino acid phosphorylation
CPK17	AT5G12180	0.107805	calmodulin-dependent protein kinase activity; kinase activity; N-terminal protein myristoylation; protein amino acid phosphorylation
CPK34	AT5G19360	0.154512	calmodulin-dependent protein kinase activity; kinase activity; N-terminal protein myristoylation; protein amino acid phosphorylation
	AT1G11410	0.116647	carbohydrate binding; endomembrane system; kinase activity; protein amino acid phosphorylation
	AT1G61420	0.199124	carbohydrate binding; endomembrane system; kinase activity; protein amino acid phosphorylation
	AT1G61490	0.107805	carbohydrate binding; endomembrane system; kinase activity; protein amino acid phosphorylation
	AT1G61610	1.26204	carbohydrate binding; endomembrane system; kinase activity; protein amino acid phosphorylation
	AT1G67520	0.0351095	carbohydrate binding; endomembrane system; kinase activity; protein amino acid phosphorylation
	AT4G27300	0.0690196	carbohydrate binding; endomembrane system; kinase activity; protein amino acid phosphorylation
	AT5G35370	0.199124	carbohydrate binding; endomembrane system; kinase activity; protein amino acid phosphorylation
RLK1	AT5G60900	0.583467	carbohydrate binding; endomembrane system; kinase activity; protein amino acid phosphorylation
	AT1G11330	0.0477387	carbohydrate binding; kinase activity; plasma membrane; protein amino acid phosphorylation
NHO1	AT1G80460	2.23482	carbohydrate kinase activity; carbohydrate metabolic process; cellular_component_unknown; defense response to bacterium; glycerol catabolic process; glycerol kinase activity; response to bacterium; response to microbial phytotoxin; response to molecule of
CK1	AT4G26100	0.187398	casein kinase activity; casein kinase I activity; kinase activity; plasmodesma; protein amino acid phosphorylation
CKL13	AT1G04440	0.0878949	casein kinase I activity; cellular_component_unknown; kinase activity; protein amino acid phosphorylation
CKL12	AT5G57015	0.598658	casein kinase I activity; cytoplasm; kinase activity; protein amino acid phosphorylation
CYCB1;3	AT3G11520	0.116647	cell cycle; cyclin-dependent protein kinase regulator activity; nucleus; regulation of cell cycle
AT;CDKD;1/CAK3AT/CDKD1;1	AT1G73690	0.0142947	cell differentiation; kinase activity; nucleus; regulation of cell cycle
WAK1	AT1G21250	0.0763603	cell surface receptor linked signal transduction; cellulose and pectin-containing cell wall; kinase activity; plasma membrane; response to salicylic acid stimulus
	AT2G23770	0.199124	cell wall catabolic process; endomembrane system; kinase activity; protein amino acid phosphorylation
LRX1	AT1G12040	0.161332	cellular morphogenesis during differentiation; cellulose and pectin-containing cell wall; histidine phosphotransfer kinase activity; protein binding; structural constituent of cell wall; trichoblast differentiation; unidimensional cell growth
	AT5G48640	0.352787	cellular_component_unknown; cyclin-dependent protein kinase activity; regulation of cell cycle
ANP2	AT1G54960	0.199124	cellular_component_unknown; cytokinesis; kinase activity; MAP kinase kinase kinase activity
	AT1G49350	0.790743	cellular_component_unknown; D-ribose metabolic process; kinase activity
	AT5G43910	0.0320762	cellular_component_unknown; D-ribose metabolic process; kinase activity
EMB1187	AT2G26830	0.650037	cellular_component_unknown; embryonic development ending in seed dormancy; kinase activity; phosphotransferase activity, alcohol group as acceptor
	AT2G36580	0.511574	cellular_component_unknown; glycolysis; pyruvate kinase activity
	AT3G04050	0.010544	cellular_component_unknown; glycolysis; pyruvate kinase activity
	AT5G56350	0.270632	cellular_component_unknown; glycolysis; pyruvate kinase activity
GK-1	AT2G41880	0.168806	cellular_component_unknown; guanylate kinase activity; nucleotide metabolic process
	AT1G26270	0.454967	cellular_component_unknown; inositol or phosphatidylinositol kinase activity
AFC2	AT4G24740	0.324923	cellular_component_unknown; kinase activity; mRNA processing; protein kinase activity
	AT1G07870	0.274031	cellular_component_unknown; kinase activity; N-terminal protein myristoylation
	AT1G54610	0.283424	cellular_component_unknown; kinase activity; N-terminal protein myristoylation; protein amino acid phosphorylation
	AT5G03640	0.161332	cellular_component_unknown; kinase activity; N-terminal protein myristoylation; protein amino acid phosphorylation
ATPK3	AT5G08160	0.0278883	cellular_component_unknown; kinase activity; N-terminal protein myristoylation; protein amino acid phosphorylation
	AT5G41260	0.303024	cellular_component_unknown; kinase activity; N-terminal protein myristoylation; protein amino acid phosphorylation
	AT5G56460	0.546774	cellular_component_unknown; kinase activity; N-terminal protein myristoylation; protein amino acid phosphorylation
	AT1G16670	0.567199	cellular_component_unknown; kinase activity; protein amino acid phosphorylation
	AT1G28390	0.659196	cellular_component_unknown; kinase activity; protein amino acid phosphorylation
	AT1G48210	0.120273	cellular_component_unknown; kinase activity; protein amino acid phosphorylation
	AT1G56720	0.141692	cellular_component_unknown; kinase activity; protein amino acid phosphorylation
	AT1G66460	0.107805	cellular_component_unknown; kinase activity; protein amino acid phosphorylation
	AT1G66930	0.984723	cellular_component_unknown; kinase activity; protein amino acid phosphorylation
	AT1G70430	0.0699406	cellular_component_unknown; kinase activity; protein amino acid phosphorylation
	AT1G70740	0.158299	cellular_component_unknown; kinase activity; protein amino acid phosphorylation
	AT1G73450	0.277907	cellular_component_unknown; kinase activity; protein amino acid phosphorylation
	AT2G05940	0.30122	cellular_component_unknown; kinase activity; protein amino acid phosphorylation
	AT2G17530	0.165206	cellular_component_unknown; kinase activity; protein amino acid phosphorylation
	AT2G30740	0.162863	cellular_component_unknown; kinase activity; protein amino acid phosphorylation
	AT2G41970	0.107805	cellular_component_unknown; kinase activity; protein amino acid phosphorylation
	AT2G43230	0.00694746	cellular_component_unknown; kinase activity; protein amino acid phosphorylation
	AT3G17750	0.473891	cellular_component_unknown; kinase activity; protein amino acid phosphorylation
	AT3G57750	0.359716	cellular_component_unknown; kinase activity; protein amino acid phosphorylation
	AT3G62220	0.159433	cellular_component_unknown; kinase activity; protein amino acid phosphorylation
	AT4G16970	0.643603	cellular_component_unknown; kinase activity; protein amino acid phosphorylation
	AT4G34500	0.0351095	cellular_component_unknown; kinase activity; protein amino acid phosphorylation
	AT5G14720	0.143004	cellular_component_unknown; kinase activity; protein amino acid phosphorylation
	AT5G18500	0.364008	cellular_component_unknown; kinase activity; protein amino acid phosphorylation
	AT5G28290	0.0208356	cellular_component_unknown; kinase activity; protein amino acid phosphorylation
	AT5G40380	0.234028	cellular_component_unknown; kinase activity; protein amino acid phosphorylation
	AT5G55560	0.767001	cellular_component_unknown; kinase activity; protein amino acid phosphorylation
	AT5G65530	0.096485	cellular_component_unknown; kinase activity; protein amino acid phosphorylation
PPCK1	AT1G08650	0.362591	cellular_component_unknown; kinase activity; protein amino acid phosphorylation; protein serine/threonine kinase activity
	AT4G31170	0.806375	cellular_component_unknown; kinase activity; protein amino acid phosphorylation; protein serine/threonine/tyrosine kinase activity
	AT5G40540	0.185735	cellular_component_unknown; kinase activity; protein amino acid phosphorylation; protein serine/threonine/tyrosine kinase activity
	AT5G58520	0.0351095	cellular_component_unknown; kinase activity; protein amino acid phosphorylation; protein serine/threonine/tyrosine kinase activity
	AT1G77280	0.0369434	cellular_component_unknown; kinase activity; protein amino acid phosphorylation; response to stress
	AT5G35380	0.234028	cellular_component_unknown; kinase activity; protein amino acid phosphorylation; response to stress
CIPK2	AT5G07070	0.0744312	cellular_component_unknown; kinase activity; protein amino acid phosphorylation; signal transduction
	AT1G04210	0.176143	cellular_component_unknown; protein amino acid phosphorylation; protein binding; protein kinase activity
	AT5G14640	0.296457	cellular_component_unknown; protein amino acid phosphorylation; protein kinase activity
	AT2G35050	1.31759	cellular_component_unknown; protein amino acid phosphorylation; protein kinase activity; protein serine/threonine/tyrosine kinase activity
PPDK	AT4G15530	0.242395	chloroplast; cytosol; kinase activity; phosphorylation; pyruvate, phosphate dikinase activity
	AT4G27600	0.445004	chloroplast; D-ribose metabolic process; kinase activity
APK1B	AT2G28930	0.0926271	chloroplast; endomembrane system; kinase activity; N-terminal protein myristoylation; protein amino acid phosphorylation
	AT1G26970	0.0655328	chloroplast; kinase activity; N-terminal protein myristoylation; protein amino acid phosphorylation
APK2A	AT1G14370	0.309023	chloroplast; kinase activity; protein amino acid phosphorylation
WAKL5	AT1G16160	0.0134299	chloroplast; kinase activity; protein amino acid phosphorylation
	AT2G17220	0.348512	chloroplast; kinase activity; protein amino acid phosphorylation
	AT3G55450	0.181507	chloroplast; kinase activity; protein amino acid phosphorylation
	AT4G34440	0.107805	chloroplast; kinase activity; protein amino acid phosphorylation
	AT5G40030	0.199124	chloroplast; kinase activity; protein amino acid phosphorylation
ATPK7	AT3G27580	0.199124	chloroplast; kinase activity; protein amino acid phosphorylation; protein serine/threonine kinase activity
ATMPK8	AT1G18150	0.156238	chloroplast; MAP kinase activity; signal transduction
TH1	AT1G22940	0.0505405	chloroplast; mitochondrion; phosphomethylpyrimidine kinase activity; thiamin biosynthetic process; thiamin-phosphate diphosphorylase activity
	AT2G35390	0.129536	chloroplast; nucleotide biosynthetic process; ribose phosphate diphosphokinase activity
	AT4G09760	0.141994	choline kinase activity
CYCH;1	AT5G27620	0.0836501	cyclin-dependent protein kinase activity; cytoplasm; nucleus; protein binding; protein kinase activity; regulation of cell cycle
CYCP4;1	AT2G44740	0.432303	cyclin-dependent protein kinase activity; regulation of cell cycle
CYCP2;1	AT3G21870	0.472389	cyclin-dependent protein kinase activity; regulation of cell cycle
CYCA2;3	AT1G15570	0.144868	cyclin-dependent protein kinase regulator activity; DNA endoreduplication; nucleus; regulation of cell cycle
CYCD1;1	AT1G70210	0.177461	cyclin-dependent protein kinase regulator activity; G1 phase of mitotic cell cycle; nucleus; regulation of cell cycle
CYCB2;4	AT1G76310	0.107805	cyclin-dependent protein kinase regulator activity; nucleus; regulation of cell cycle
AHP1	AT3G21510	0.0142947	cytokinin mediated signaling; cytoplasm; histidine phosphotransfer kinase activity; two-component signal transduction system (phosphorelay)
ATMKK4	AT1G51660	0.0337515	cytoplasm; defense response, incompatible interaction; kinase activity; MAP kinase kinase activity; MAPKKK cascade; nucleus; stomatal complex development; stomatal complex patterning
ATFYPP3	AT3G19980	0.0940771	cytoplasm; embryonic development ending in seed dormancy; negative regulation of flower development; nucleus; protein binding; protein phosphatase type 2A complex; protein serine/threonine kinase activity; protein serine/threonine phosphatase activity
PGK1	AT3G12780	1.42793	cytoplasm; glycolysis; mitochondrion; phosphoglycerate kinase activity; response to cold; stromule
ATMPK4	AT4G01370	0.0565986	cytoplasm; hyperosmotic response; hypotonic salinity response; jasmonic acid and ethylene-dependent systemic resistance; jasmonic acid and ethylene-dependent systemic resistance, jasmonic acid mediated signaling pathway; kinase activity; MAP kinase activi
	AT4G18950	0.192059	cytoplasm; kinase activity; nucleus; protein amino acid phosphorylation; protein serine/threonine/tyrosine kinase activity
ATPK1	AT3G08730	0.415768	cytoplasm; kinase activity; positive regulation of translation; protein amino acid phosphorylation; protein binding; protein kinase activity; protein serine/threonine kinase activity; response to cold; response to osmotic stress; response to salt stress
	AT1G73460	0.126428	cytoplasm; kinase activity; protein amino acid phosphorylation
	AT2G42910	0.0626761	cytoplasm; nucleotide biosynthetic process; ribose phosphate diphosphokinase activity
PGK	AT1G79550	0.0484115	cytosol; glycolysis; phosphoglycerate kinase activity
CRK11	AT4G23190	1.07342	defense response to bacterium, incompatible interaction; kinase activity; membrane; protein kinase activity; response to oxidative stress
FRK1	AT2G19190	0.107805	defense response to bacterium; endomembrane system; kinase activity
PBS1	AT5G13160	0.332013	defense response; defense response to bacterium, incompatible interaction; kinase activity; microsome; N-terminal protein myristoylation; protein amino acid autophosphorylation; protein serine/threonine kinase activity
	AT3G45860	0.631608	defense response; endomembrane system; kinase activity
	AT5G40170	1.2048	defense response; endomembrane system; kinase activity; protein binding; signal transduction
ADR1	AT1G33560	0.154512	defense response; endomembrane system; kinase activity; response to other organism; response to water deprivation
	AT1G20575	0.608827	dolichyl-phosphate beta-D-mannosyltransferase activity; elongation factor-2 kinase activity; endoplasmic reticulum; protein amino acid glycosylation
MEE39	AT3G46330	0.154512	embryonic development ending in seed dormancy; endomembrane system; kinase activity
ERS2	AT1G04310	0.00532507	endomembrane system; ethylene binding; glycogen synthase kinase 3 activity; membrane; negative regulation of ethylene mediated signaling pathway; protein histidine kinase activity; receptor activity
EIN4	AT3G04580	0.0555666	endomembrane system; ethylene binding; glycogen synthase kinase 3 activity; membrane; negative regulation of ethylene mediated signaling pathway; protein histidine kinase activity; receptor activity
	AT1G11050	0.16122	endomembrane system; fatty acid biosynthetic process; kinase activity; protein amino acid phosphorylation
	AT5G24360	0.561715	endomembrane system; kinase activity; mRNA processing; protein amino acid phosphorylation
	AT3G08870	1.31839	endomembrane system; kinase activity; N-terminal protein myristoylation; protein amino acid phosphorylation
WAKL6	AT1G16110	0.116647	endomembrane system; kinase activity; protein amino acid phosphorylation
	AT1G17910	0.154512	endomembrane system; kinase activity; protein amino acid phosphorylation
	AT1G25390	0.980249	endomembrane system; kinase activity; protein amino acid phosphorylation
	AT1G30570	0.154512	endomembrane system; kinase activity; protein amino acid phosphorylation
	AT1G51800	0.199124	endomembrane system; kinase activity; protein amino acid phosphorylation
	AT1G51880	0.107805	endomembrane system; kinase activity; protein amino acid phosphorylation
	AT1G52310	0.415864	endomembrane system; kinase activity; protein amino acid phosphorylation
	AT1G53430	0.908154	endomembrane system; kinase activity; protein amino acid phosphorylation
NIK3	AT1G60800	0.520348	endomembrane system; kinase activity; protein amino acid phosphorylation
	AT1G70530	0.107805	endomembrane system; kinase activity; protein amino acid phosphorylation
CRCK3	AT2G11520	0.36538	endomembrane system; kinase activity; protein amino acid phosphorylation
	AT2G21480	0.128262	endomembrane system; kinase activity; protein amino acid phosphorylation
	AT2G28940	0.107805	endomembrane system; kinase activity; protein amino acid phosphorylation
	AT2G40270	0.527821	endomembrane system; kinase activity; protein amino acid phosphorylation
	AT2G43700	0.154512	endomembrane system; kinase activity; protein amino acid phosphorylation
	AT3G46290	0.309611	endomembrane system; kinase activity; protein amino acid phosphorylation
	AT3G55550	0.0351095	endomembrane system; kinase activity; protein amino acid phosphorylation
	AT4G21230	0.306929	endomembrane system; kinase activity; protein amino acid phosphorylation
CRK5	AT4G23130	1.38833	endomembrane system; kinase activity; protein amino acid phosphorylation
CRK6	AT4G23140	0.659196	endomembrane system; kinase activity; protein amino acid phosphorylation
	AT4G23150	0.154512	endomembrane system; kinase activity; protein amino acid phosphorylation
	AT5G10530	0.0439517	endomembrane system; kinase activity; protein amino acid phosphorylation
	AT5G38240	0.154512	endomembrane system; kinase activity; protein amino acid phosphorylation
	AT5G39000	0.231273	endomembrane system; kinase activity; protein amino acid phosphorylation
	AT5G49660	0.306929	endomembrane system; kinase activity; protein amino acid phosphorylation
	AT5G59270	0.107805	endomembrane system; kinase activity; protein amino acid phosphorylation
	AT5G59700	0.0360514	endomembrane system; kinase activity; protein amino acid phosphorylation
	AT5G66790	0.0142947	endomembrane system; kinase activity; protein amino acid phosphorylation
	AT1G67720	0.177746	endomembrane system; kinase activity; protein amino acid phosphorylation; protein binding; protein kinase activity
WNK7	AT1G49160	0.107805	endomembrane system; kinase activity; protein amino acid phosphorylation; protein kinase activity
ARK2	AT1G65800	0.0349507	endomembrane system; kinase activity; protein amino acid phosphorylation; transmembrane receptor protein serine/threonine kinase activity
PR5K	AT5G38280	0.199124	endomembrane system; kinase activity; response to fungus; transmembrane receptor protein serine/threonine kinase activity
RLK	AT2G37710	0.983922	endomembrane system; kinase activity; response to salicylic acid stimulus
	AT4G30520	0.218623	endomembrane system; protein amino acid phosphorylation; protein binding; protein kinase activity
	AT1G56145	0.213419	endomembrane system; protein amino acid phosphorylation; protein kinase activity
	AT4G21370	0.199124	endomembrane system; protein amino acid phosphorylation; protein kinase activity
B120	AT4G21390	0.257236	endomembrane system; protein amino acid phosphorylation; protein kinase activity; sugar binding
EP1	AT4G23170	0.659196	endomembrane system; protein kinase activity; response to salicylic acid stimulus
ERS1	AT2G40940	0.765714	ethylene binding; membrane; negative regulation of ethylene mediated signaling pathway; protein histidine kinase activity; receptor activity
	AT1G66980	0.217723	glycerol metabolic process; glycerophosphodiester phosphodiesterase activity; kinase activity
	AT3G55650	0.107805	glycolysis; mitochondrion; pyruvate kinase activity
	AT3G25960	0.107805	glycolysis; pyruvate kinase activity
ATMKK3	AT5G40440	0.159624	induced systemic resistance, ethylene mediated signaling pathway; induced systemic resistance, jasmonic acid mediated signaling pathway; intracellular; MAP kinase kinase activity; MAPKKK cascade
	AT4G36080	0.207045	inositol or phosphatidylinositol kinase activity
ATMPK2	AT1G59580	0.074421	kinase activity; MAP kinase activity; protein amino acid phosphorylation; protein kinase activity; signal transduction
ATMPK10	AT3G59790	0.107805	kinase activity; MAP kinase activity; signal transduction
ATMKK6	AT5G56580	0.730372	kinase activity; MAP kinase kinase activity; protein amino acid phosphorylation
ARK1	AT1G65790	0.123347	kinase activity; membrane; protein amino acid phosphorylation; protein serine/threonine kinase activity; transmembrane receptor protein kinase activity
ATN1	AT3G27560	0.532264	kinase activity; mitochondrion; protein amino acid phosphorylation; protein serine/threonine kinase activity; protein serine/threonine/tyrosine kinase activity; protein-tyrosine kinase activity
	AT1G03740	0.483861	kinase activity; N-terminal protein myristoylation; protein amino acid phosphorylation
APK1A	AT1G07570	0.716471	kinase activity; N-terminal protein myristoylation; protein amino acid phosphorylation; protein serine/threonine kinase activity
AT;CDCKD;3/CAK2AT/CDKD1;3	AT1G18040	0.283432	kinase activity; nucleus; protein kinase activity; regulation of cell cycle
MAPKKK6	AT3G07980	0.437951	kinase activity; plasma membrane organization and biogenesis; pollen development
	AT5G54380	0.0263375	kinase activity; plasma membrane; protein amino acid autophosphorylation; protein kinase activity
CIPK1	AT3G17510	0.0420526	kinase activity; plasma membrane; protein binding; response to abscisic acid stimulus; response to osmotic stress; response to salt stress
	AT2G18890	0.0320762	kinase activity; protein amino acid phosphorylation
MAPKKK14	AT2G30040	0.126269	kinase activity; protein amino acid phosphorylation
MAPKKK17	AT2G32510	0.199124	kinase activity; protein amino acid phosphorylation
	AT2G42630	0.0369434	kinase activity; protein amino acid phosphorylation
GPK1	AT3G17420	0.0107956	kinase activity; protein amino acid phosphorylation
	AT4G00720	0.131727	kinase activity; protein amino acid phosphorylation
	AT4G01330	0.1221	kinase activity; protein amino acid phosphorylation
	AT4G02630	0.277813	kinase activity; protein amino acid phosphorylation
MAPKKK9	AT4G08480	0.107805	kinase activity; protein amino acid phosphorylation
	AT4G23160	0.0351095	kinase activity; protein amino acid phosphorylation
CRK10	AT4G23180	0.217702	kinase activity; protein amino acid phosphorylation
	AT4G23230	0.176762	kinase activity; protein amino acid phosphorylation
	AT4G23320	0.107805	kinase activity; protein amino acid phosphorylation
MAPKKK16	AT4G26890	0.107805	kinase activity; protein amino acid phosphorylation
	AT5G02070	0.398248	kinase activity; protein amino acid phosphorylation
	AT5G02800	0.193645	kinase activity; protein amino acid phosphorylation
	AT5G18190	0.142424	kinase activity; protein amino acid phosphorylation
	AT5G47070	0.107805	kinase activity; protein amino acid phosphorylation
GRIK2	AT5G60550	0.510612	kinase activity; protein amino acid phosphorylation
	AT5G01850	0.0222327	kinase activity; protein amino acid phosphorylation; protein serine/threonine/tyrosine kinase activity
	AT2G19410	0.107805	kinase activity; protein amino acid phosphorylation; protein ubiquitination; ubiquitin ligase complex
CIPK11	AT2G30360	0.100414	kinase activity; protein amino acid phosphorylation; signal transduction
CIPK4	AT4G14580	0.107805	kinase activity; protein amino acid phosphorylation; signal transduction
CIPK12	AT4G18700	0.166822	kinase activity; protein amino acid phosphorylation; signal transduction
HT1	AT1G62400	0.121138	kinase activity; protein serine/threonine/tyrosine kinase activity; regulation of stomatal movement
VTE5	AT5G04490	0.435445	membrane; phosphatidate cytidylyltransferase activity; phospholipid biosynthetic process; phytol kinase activity; vitamin E biosynthetic process
ATPK5	AT5G47760	0.0842354	metabolic process; phosphoglycolate phosphatase activity; protein serine/threonine kinase activity
PHYC	AT5G35840	0.548636	peptidyl-histidine phosphorylation; protein histidine kinase activity; protein-chromophore linkage; protein-tetrapyrrole linkage; red, far-red light phototransduction; regulation of transcription; regulation of transcription, DNA-dependent; sensory percep
KAPP	AT5G19280	0.00980163	phosphoprotein phosphatase activity; phosphorylation; plasma membrane; protein kinase binding; protein serine/threonine phosphatase activity; regulation of meristem organization; signal transduction
	AT1G09840	0.224044	protein amino acid phosphorylation; protein kinase activity
	AT1G26150	0.00313346	protein amino acid phosphorylation; protein kinase activity
CKB2	AT4G17640	0.199758	protein amino acid phosphorylation; protein kinase CK2 complex; protein kinase CK2 regulator activity
	AT1G66880	0.659196	protein amino acid phosphorylation; protein serine/threonine kinase activity

## Sheet: Other functional groups
Gene name	AGI	Profile value	GO terms
Photosynthesis
CLPP6	AT1G11750	0.525521	ATP-dependent proteolysis; chloroplast organization and biogenesis; chloroplast stroma; chloroplast thylakoid; chloroplastic endopeptidase Clp complex; endopeptidase Clp activity; photosynthesis
	AT2G39470	0.0113809	calcium ion binding; chloroplast photosystem II; chloroplast thylakoid lumen; chloroplast thylakoid membrane; oxygen evolving complex; photosynthesis
	AT3G01440	0.435445	calcium ion binding; chloroplast photosystem II; chloroplast thylakoid lumen; chloroplast thylakoid membrane; oxygen evolving complex; photosynthesis, light reaction
PSBP-2	AT2G30790	0.355872	calcium ion binding; chloroplast photosystem II; chloroplast thylakoid lumen; oxygen evolving complex; photosynthesis
	AT3G55330	0.228342	calcium ion binding; chloroplast photosystem II; chloroplast thylakoid lumen; oxygen evolving complex; photosynthesis
	AT4G15510	0.288855	calcium ion binding; chloroplast photosystem II; chloroplast thylakoid lumen; oxygen evolving complex; photosynthesis
	AT5G11450	0.55884	calcium ion binding; chloroplast thylakoid lumen; chloroplast thylakoid membrane; photosynthesis
	AT4G37230	0.0165687	calcium ion binding; oxygen evolving complex; photosynthesis; photosystem II stabilization
LHCB5	AT4G10340	1.73609	chlorophyll binding; chloroplast stromal thylakoid; chloroplast thylakoid membrane; light-harvesting complex; photosynthesis; photosystem II antenna complex; plastoglobule; PSII associated light-harvesting complex II
CAB2	AT1G29920	6.87651	chlorophyll binding; chloroplast thylakoid membrane; light-harvesting complex; photosynthesis
CAB1	AT1G29930	7.69245	chlorophyll binding; chloroplast thylakoid membrane; light-harvesting complex; photosynthesis
LHCB4.3	AT2G40100	0.302891	chlorophyll binding; chloroplast thylakoid membrane; light-harvesting complex; photosynthesis
LHCA2	AT3G61470	1.25641	chlorophyll binding; chloroplast thylakoid membrane; light-harvesting complex; photosynthesis; photosynthesis, light harvesting in photosystem I; photosystem I antenna complex
LHCA1	AT3G54890	1.47799	chlorophyll binding; chloroplast thylakoid membrane; light-harvesting complex; photosynthesis; photosynthesis, light harvesting in photosystem I; plastoglobule
LHB1B2	AT2G34420	13.8348	chlorophyll binding; chloroplast thylakoid membrane; light-harvesting complex; photosynthesis; photosynthesis, light harvesting in photosystem II; plastoglobule; thylakoid membrane
LHB1B1	AT2G34430	4.29234	chlorophyll binding; chloroplast thylakoid membrane; light-harvesting complex; photosynthesis; photosynthesis, light harvesting in photosystem II; plastoglobule; thylakoid membrane
CAB3	AT1G29910	3.63997	chlorophyll binding; chloroplast thylakoid membrane; light-harvesting complex; photosynthesis; plastoglobule
LHCA3	AT1G61520	3.10272	chlorophyll binding; chloroplast thylakoid membrane; light-harvesting complex; photosynthesis; plastoglobule
LHCB2.2	AT2G05070	5.58779	chlorophyll binding; chloroplast thylakoid membrane; light-harvesting complex; photosynthesis; plastoglobule
LHCB2.1	AT2G05100	5.24759	chlorophyll binding; chloroplast thylakoid membrane; light-harvesting complex; photosynthesis; plastoglobule
LHCA4	AT3G47470	1.20432	chlorophyll binding; chloroplast thylakoid membrane; light-harvesting complex; photosynthesis; plastoglobule
SEP2	AT2G21970	0.397581	chlorophyll binding; chloroplast thylakoid membrane; photosynthesis, light harvesting
LHCB4.2	AT3G08940	6.6072	chlorophyll binding; chloroplast thylakoid membrane; photosynthesis, light harvesting
LHCB6	AT1G15820	17.149	chlorophyll binding; chloroplast thylakoid membrane; photosynthesis; photosystem II antenna complex; plastoglobule
LHCA6	AT1G19150	0.4167	chlorophyll binding; light-harvesting complex; photosynthesis
	AT1G76570	0.557545	chlorophyll binding; light-harvesting complex; photosynthesis
PSBY	AT1G67740	0.270172	chloroplast photosystem II; chloroplast stromal thylakoid; photosynthesis; photosystem II
PSBO-2/PSBO2	AT3G50820	0.154294	chloroplast photosystem II; chloroplast thylakoid lumen; chloroplast thylakoid membrane; oxygen evolving activity; oxygen evolving complex; photoinhibition; photosynthesis, light reaction; photosystem II assembly; photosystem II stabilization; plastoglobu
PSBP-1	AT1G06680	1.3546	chloroplast photosystem II; chloroplast thylakoid; chloroplast thylakoid lumen; chloroplast thylakoid membrane; extrinsic to membrane; oxygen evolving complex; photosynthesis, light reaction; poly(U) binding
ATLFNR1	AT5G66190	1.16753	chloroplast stroma; chloroplast thylakoid membrane; electron transport; electron transporter, transferring electrons within the cyclic electron transport pathway of photosynthesis activity; electron transporter, transferring electrons within the noncyclic
	AT5G52100	0.178962	chloroplast stroma; dihydrodipicolinate reductase activity; lysine biosynthetic process via diaminopimelate; photosynthesis, light reaction
LHCB3	AT5G54270	0.571076	chloroplast thylakoid membrane; light-harvesting complex; photosynthesis; structural molecule activity
PSAK	AT1G30380	1.63237	chloroplast thylakoid membrane; membrane; molecular_function_unknown; photosynthesis; photosystem I
	AT5G47110	0.717293	chloroplast thylakoid membrane; molecular_function_unknown; photosynthesis, light harvesting
PSAL	AT4G12800	2.27835	chloroplast thylakoid membrane; molecular_function_unknown; photosynthesis, light reaction; photosystem I reaction center; plastoglobule
	AT4G11960	0.11686	chloroplast thylakoid membrane; molecular_function_unknown; photosynthesis; photosynthetic electron transport in photosystem I
	AT4G22890	0.0976193	chloroplast thylakoid membrane; molecular_function_unknown; photosynthesis; photosynthetic electron transport in photosystem I; thylakoid
PSAF	AT1G31330	0.152541	chloroplast thylakoid membrane; molecular_function_unknown; photosynthesis; photosystem I reaction center; plastoglobule
PSAH-2/PSAH2/PSI-H	AT1G52230	1.50099	chloroplast thylakoid membrane; molecular_function_unknown; photosynthesis; photosystem I reaction center; plastoglobule
PSB28	AT4G28660	0.141153	chloroplast thylakoid membrane; molecular_function_unknown; photosynthesis; photosystem II reaction center
PSBR	AT1G79040	1.32736	chloroplast thylakoid membrane; molecular_function_unknown; photosynthesis; photosystem II; photosystem II oxygen evolving complex assembly
LHCA5	AT1G45474	0.197256	light-harvesting complex; photosynthesis; photosynthesis, light harvesting in photosystem I; photosystem I antenna complex; pigment binding
PSAO	AT1G08380	0.798113	molecular_function_unknown; photosynthesis, light harvesting in photosystem I; photosystem I; thylakoid
Mitochondrion
	AT1G65290	0.127414	acyl carrier activity; fatty acid biosynthetic process; mitochondrial matrix; mitochondrion
mtACP-1	AT2G44620	0.509611	acyl carrier activity; fatty acid biosynthetic process; mitochondrial matrix; mitochondrion
AOX2	AT5G64210	0.0818162	alternative oxidase activity; alternative respiration; electron transport; mitochondrial envelope; mitochondrion
TOM40	AT3G20000	0.32167	anion transport; mitochondrial inner membrane; mitochondrial outer membrane; mitochondrial outer membrane translocase complex; mitochondrion; plastid; P-P-bond-hydrolysis-driven protein transmembrane transporter activity; protein targeting to mitochondrio
NDPK3	AT4G11010	0.155743	ATP binding; mitochondrial inner membrane; mitochondrion; nucleoside diphosphate kinase activity; plastid; response to oxidative stress
mtHSC70-2	AT5G09590	0.268732	ATP binding; mitochondrial matrix; mitochondrion; protein folding; response to heat; response to virus; unfolded protein binding
VHA-E3	AT1G64200	0.180129	ATP synthesis coupled proton transport; hydrogen ion transporting ATP synthase activity, rotational mechanism; hydrogen ion transporting ATPase activity, rotational mechanism; mitochondrial proton-transporting ATP synthase complex
	AT5G13450	0.285809	ATP synthesis coupled proton transport; hydrogen ion transporting ATP synthase activity, rotational mechanism; mitochondrial proton-transporting ATP synthase complex, catalytic core F(1); mitochondrion
	AT5G47030	0.765303	ATP synthesis coupled proton transport; hydrogen ion transporting ATP synthase activity, rotational mechanism; mitochondrial proton-transporting ATP synthase complex; mitochondrion
VHA-E2	AT3G08560	0.193191	ATP synthesis coupled proton transport; hydrogen-exporting ATPase activity, phosphorylative mechanism; mitochondrial proton-transporting ATP synthase complex
AAC3	AT4G28390	0.671258	ATP:ADP antiporter activity; binding; membrane; mitochondrial inner membrane; mitochondrial transport; mitochondrion; plastid; purine nucleotide transport; transport
	AT5G17400	0.48402	ATP:ADP antiporter activity; binding; mitochondrial inner membrane; transport
CLPX	AT5G53350	0.0381635	ATPase activity; ATP-dependent proteolysis; mitochondrial matrix; mitochondrion
	AT5G19760	0.017275	binding; mitochondrial inner membrane; mitochondrial transport; mitochondrion; oxidative phosphorylation uncoupler activity; transport
	AT5G15640	0.0121664	binding; mitochondrial inner membrane; mitochondrial transport; mitochondrion; transport
	AT1G74240	0.588334	binding; mitochondrial inner membrane; mitochondrial transport; transport
	AT5G27520	0.100195	binding; mitochondrial inner membrane; mitochondrial transport; transport
	AT5G42130	0.216899	binding; mitochondrial inner membrane; mitochondrial transport; transport
	AT5G48970	0.0369434	binding; mitochondrial inner membrane; mitochondrial transport; transport
	AT1G14560	0.126428	binding; mitochondrial inner membrane; mitochondrial transport; transport; transporter activity
	AT3G53940	0.107805	binding; mitochondrial inner membrane; mitochondrial transport; transport; transporter activity
	AT3G55640	0.0846811	binding; mitochondrial inner membrane; mitochondrial transport; transport; transporter activity
	AT2G17270	0.364584	binding; mitochondrial inner membrane; transport
MCCB	AT4G34030	1.51812	biotin carboxylase activity; leucine catabolic process; methylcrotonoyl-CoA carboxylase activity; mitochondrial matrix; mitochondrion
	AT5G07320	0.00715177	calcium ion binding; mitochondrial inner membrane; transport
GAMMA CAL1	AT5G63510	0.416042	carbonate dehydratase activity; mitochondrial membrane; mitochondrion; photorespiration; respiratory chain complex I
ATCOX17	AT3G15352	0.0369434	copper chaperone activity; mitochondrial intermembrane space; response to bacterium; response to copper ion
ATCCMH	AT1G15220	0.486097	cytochrome complex assembly; embryonic development; mitochondrial inner membrane; mitochondrion; oxidoreductase activity; protein complex
	AT3G15640	0.20359	cytochrome-c oxidase activity; electron transport; mitochondrial envelope; mitochondrion
NDB2	AT4G05020	0.177458	disulfide oxidoreductase activity; electron transport; extrinsic to mitochondrial inner membrane; mitochondrion
	AT5G40810	0.021586	electron transport; electron transporter, transferring electrons within CoQH2-cytochrome c reductase complex activity; mitochondrial respiratory chain; mitochondrion
NDA1	AT1G07180	0.354506	electron transport; intrinsic to mitochondrial inner membrane; mitochondrion; NADH dehydrogenase activity
NDA2	AT2G29990	0.568585	electron transport; intrinsic to mitochondrial inner membrane; NADH dehydrogenase activity
TIM9	AT3G46560	0.420853	embryonic development ending in seed dormancy; mitochondrial inner membrane; mitochondrial intermembrane space; mitochondrion; P-P-bond-hydrolysis-driven protein transmembrane transporter activity; protein targeting to mitochondrion
TIM50	AT1G55900	0.240115	embryonic development ending in seed dormancy; mitochondrial inner membrane; mitochondrion; molecular_function_unknown
ATUCP2	AT5G58970	0.196226	endomembrane system; membrane; mitochondrial inner membrane; mitochondrial transport; mitochondrion; oxidative phosphorylation uncoupler activity; transport
SHM1	AT4G37930	1.35041	glycine decarboxylation via glycine cleavage system; glycine hydroxymethyltransferase activity; glycine metabolic process; L-serine metabolic process; mitochondrial matrix; mitochondrion; oxygen and reactive oxygen species metabolic process; photorespirat
TOM7-2	AT1G64220	0.123468	intracellular protein transport; mitochondrial outer membrane; P-P-bond-hydrolysis-driven protein transmembrane transporter activity
MPPALPHA	AT3G16480	0.715712	metalloendopeptidase activity; mitochondrial inner membrane; mitochondrial intermembrane space; mitochondrial matrix; mitochondrial outer membrane; mitochondrion; plastid; proteolysis
	AT5G18800	0.0453249	mitochondrial electron transport, NADH to ubiquinone; NADH dehydrogenase (ubiquinone) activity
	AT3G52730	0.0142947	mitochondrial electron transport, ubiquinol to cytochrome c; mitochondrial envelope; mitochondrion; ubiquinol-cytochrome-c reductase activity
	AT1G15120	0.363069	mitochondrial electron transport, ubiquinol to cytochrome c; mitochondrial respiratory chain complex III; ubiquinol-cytochrome-c reductase activity
	AT2G01090	0.0142947	mitochondrial electron transport, ubiquinol to cytochrome c; mitochondrial respiratory chain complex III; ubiquinol-cytochrome-c reductase activity
ATOEP16-3	AT2G42210	1.07384	mitochondrial inner membrane presequence translocase complex; mitochondrion; plastid outer membrane; P-P-bond-hydrolysis-driven protein transmembrane transporter activity; protein transport
ATTIM44-1	AT2G20510	0.0555666	mitochondrial inner membrane presequence translocase complex; protein targeting to mitochondrion; protein-transmembrane transporting ATPase activity
TIM8	AT5G50810	0.0307942	mitochondrial inner membrane; mitochondrial intermembrane space; mitochondrion; P-P-bond-hydrolysis-driven protein transmembrane transporter activity; protein targeting to mitochondrion
	AT2G31490	0.0964111	mitochondrial membrane; mitochondrion; molecular_function_unknown; photorespiration; respiratory chain complex I
	AT4G00585	0.108765	mitochondrial membrane; molecular_function_unknown; photorespiration; respiratory chain complex I
TOM22-V	AT5G43970	0.00165874	mitochondrial outer membrane translocase complex; mitochondrion; plastid; P-P-bond-hydrolysis-driven protein transmembrane transporter activity; protein targeting to mitochondrion
RPS19	AT5G47320	0.236169	mitochondrial small ribosomal subunit; RNA binding; translation
Protein synthesis
HCF107	AT3G17040	0.0843881	binding; chloroplast envelope; plastid organization and biogenesis; regulation of translation; RNA processing
EIF2 BETA	AT5G20920	0.216816	cellular_component_unknown; embryonic development ending in seed dormancy; translation initiation factor activity; translational initiation
MIR164/MIR164A	AT2G47585	0.199124	cellular_component_unknown; miRNA-mediated gene silencing, mRNA cleavage; negative regulation of transcription; translation repressor activity, nucleic acid binding
	AT2G40570	0.107805	cellular_component_unknown; regulation of translation; transferase activity, transferring pentosyl groups
	AT2G45730	0.158299	cellular_component_unknown; regulation of translational initiation; translation initiation factor activity
	AT1G26630	1.09765	cellular_component_unknown; translation initiation factor activity; translational initiation
	AT2G04520	0.134917	cellular_component_unknown; translation initiation factor activity; translational initiation
	AT2G39820	0.209668	cellular_component_unknown; translation initiation factor activity; translational initiation
	AT5G35680	0.711826	cellular_component_unknown; translation initiation factor activity; translational initiation
	AT5G54940	0.833945	cellular_component_unknown; translation initiation factor activity; translational initiation
	AT5G13720	0.96292	chloroplast inner membrane; structural constituent of ribosome; translation
RPL12-A	AT3G27830	0.0807389	chloroplast thylakoid membrane; large ribosomal subunit; plastid large ribosomal subunit; structural constituent of ribosome; translation
RPL12-C	AT3G27850	0.281427	chloroplast thylakoid membrane; large ribosomal subunit; plastid large ribosomal subunit; structural constituent of ribosome; translation
	AT3G63490	0.124801	chloroplast thylakoid membrane; ribosome; structural constituent of ribosome; translation
AtRABE1b/AtRab8D	AT4G20360	0.24658	chloroplast thylakoid membrane; translation elongation factor activity; translational elongation
ATSCO1/ATSCO1/CPEF-G	AT1G62750	0.0124993	chloroplast; chloroplast organization and biogenesis; inflorescence development; negative regulation of seed germination; translation elongation factor activity; translation factor activity, nucleic acid binding
	AT5G08650	0.356016	chloroplast; GTP binding; translation elongation factor activity
RRF	AT3G63190	0.534906	chloroplast; molecular_function_unknown; translation
PDF1B	AT5G14660	0.713725	chloroplast; peptide deformylase activity; translation
HCF109	AT5G36170	0.0329179	chloroplast; plastid organization and biogenesis; RNA processing; translation release factor activity; translational termination
RPS1	AT5G30510	0.0539473	chloroplast; ribosome; RNA binding; translation
	AT2G24060	0.0506518	chloroplast; translation initiation factor activity; translational initiation
	AT4G20980	0.393213	chloroplast; translation initiation factor activity; translational initiation
	AT4G30690	0.435445	chloroplast; translation initiation factor activity; translational initiation
P40	AT1G72370	0.0623065	cytoplasm; cytosolic ribosome; cytosolic small ribosomal subunit; mature ribosome assembly; nucleus; small ribosomal subunit; structural constituent of ribosome; translation
EIF3E	AT3G57290	1.03381	cytoplasm; eukaryotic translation initiation factor 3 complex; nucleus; signalosome; transcription initiation; translation initiation factor activity
ATPK1	AT3G08730	0.415768	cytoplasm; kinase activity; positive regulation of translation; protein amino acid phosphorylation; protein binding; protein kinase activity; protein serine/threonine kinase activity; response to cold; response to osmotic stress; response to salt stress
	AT1G29550	0.199124	cytoplasm; RNA binding; translation initiation factor activity; translational initiation
NCBP	AT5G18110	0.200207	cytoplasm; RNA binding; translation initiation factor activity; translational initiation
	AT1G33330	0.161332	cytoplasm; translation release factor activity; translational termination
ERF1-1	AT5G47880	0.121123	cytoplasm; translation release factor activity; translational termination
	AT4G01310	0.440368	cytosolic large ribosomal subunit; cytosolic ribosome; structural constituent of ribosome; translation
ATRPS5B	AT2G37270	0.175891	cytosolic ribosome; cytosolic small ribosomal subunit; ribosome; structural constituent of ribosome; translation
	AT3G02560	0.297646	cytosolic ribosome; cytosolic small ribosomal subunit; structural constituent of ribosome; translation
	AT4G34670	0.04158	cytosolic ribosome; cytosolic small ribosomal subunit; structural constituent of ribosome; translation
	AT5G41520	0.392439	cytosolic ribosome; cytosolic small ribosomal subunit; structural constituent of ribosome; translation
	AT1G33120	0.252556	cytosolic ribosome; large ribosomal subunit; structural constituent of ribosome; translation
	AT5G02870	0.234693	cytosolic ribosome; large ribosomal subunit; structural constituent of ribosome; translation
	AT5G48760	0.115855	cytosolic ribosome; large ribosomal subunit; structural constituent of ribosome; translation
	AT2G45710	0.403142	cytosolic ribosome; ribosome; ribosome biogenesis and assembly; structural constituent of ribosome; translation
	AT3G10090	0.0802879	cytosolic ribosome; ribosome; ribosome biogenesis and assembly; structural constituent of ribosome; translation
	AT3G56340	0.0556155	cytosolic ribosome; ribosome; ribosome biogenesis and assembly; structural constituent of ribosome; translation
	AT5G47930	0.889167	cytosolic ribosome; ribosome; ribosome biogenesis and assembly; structural constituent of ribosome; translation
	AT3G10610	0.524141	cytosolic ribosome; ribosome; structural constituent of ribosome; translation
	AT3G11250	0.417703	cytosolic ribosome; ribosome; structural constituent of ribosome; translation; translational elongation
	AT3G57490	0.231351	cytosolic small ribosomal subunit; intracellular; ribosome; structural constituent of ribosome; translation
	AT2G01010	0.217723	cytosolic small ribosomal subunit; molecular_function_unknown; translation
	AT3G41768	41.9058	cytosolic small ribosomal subunit; molecular_function_unknown; translation
RPS9	AT1G74970	0.0494042	cytosolic small ribosomal subunit; plastid small ribosomal subunit; structural constituent of ribosome; translation
	AT1G59359	0.179105	cytosolic small ribosomal subunit; structural constituent of ribosome; translation
	AT2G39590	0.0886365	cytosolic small ribosomal subunit; structural constituent of ribosome; translation
	AT3G04230	0.024274	cytosolic small ribosomal subunit; structural constituent of ribosome; translation
	AT3G49080	0.0873678	cytosolic small ribosomal subunit; structural constituent of ribosome; translation
	AT3G52580	0.780226	cytosolic small ribosomal subunit; structural constituent of ribosome; translation
RPS11-BETA	AT5G23740	0.198035	cytosolic small ribosomal subunit; structural constituent of ribosome; translation
	AT5G52650	0.561133	cytosolic small ribosomal subunit; structural constituent of ribosome; translation
EMB2394	AT1G05190	1.20873	embryonic development ending in seed dormancy; large ribosomal subunit; structural constituent of ribosome; translation
MEE5	AT1G06220	0.182929	embryonic development ending in seed dormancy; translation elongation factor activity; translation factor activity, nucleic acid binding
	AT5G19510	0.666254	eukaryotic translation elongation factor 1 complex; translation elongation factor activity; translational elongation
	AT1G48970	0.496447	eukaryotic translation initiation factor 2B complex; GTP binding; translation initiation factor activity; translational initiation
	AT1G53880	0.524676	eukaryotic translation initiation factor 2B complex; GTP binding; translation initiation factor activity; translational initiation
EIF3C	AT3G56150	0.392509	eukaryotic translation initiation factor 3 complex; translation initiation factor activity; translational initiation
EIF3K	AT4G33250	0.440657	eukaryotic translation initiation factor 3 complex; translation initiation factor activity; translational initiation
SVP	AT2G22540	0.071091	floral whorl development; negative regulation of flower development; negative regulation of transcription; nucleus; response to temperature stimulus; transcription factor activity; translation repressor activity, nucleic acid binding
	AT3G48710	0.0320762	GTP binding; membrane; RNA binding; SRP-dependent cotranslational protein targeting to membrane
	AT4G26630	0.33625	GTP binding; membrane; RNA binding; SRP-dependent cotranslational protein targeting to membrane
	AT5G55660	0.00532507	GTP binding; mitochondrion; RNA binding; SRP-dependent cotranslational protein targeting to membrane
	AT2G33800	0.792874	intracellular; response to cold; ribosome; structural constituent of ribosome; translation
	AT1G08845	0.123468	intracellular; ribosome; structural constituent of ribosome; translation
	AT1G36240	0.103418	intracellular; ribosome; structural constituent of ribosome; translation
	AT3G18740	0.37227	intracellular; ribosome; structural constituent of ribosome; translation
	AT4G16790	0.0704502	intracellular; translation elongation factor activity; translational elongation
	AT1G76810	0.25315	intracellular; translation factor activity, nucleic acid binding; translational initiation
	AT2G27700	0.0134299	intracellular; translation factor activity, nucleic acid binding; translational initiation
	AT1G33140	1.08247	large ribosomal subunit; structural constituent of ribosome; translation
	AT2G18400	0.256878	large ribosomal subunit; structural constituent of ribosome; translation
	AT2G47570	0.187087	large ribosomal subunit; structural constituent of ribosome; translation
	AT3G01790	0.800029	large ribosomal subunit; structural constituent of ribosome; translation
	AT3G06320	0.0555666	large ribosomal subunit; structural constituent of ribosome; translation
	AT4G10450	1.17149	large ribosomal subunit; structural constituent of ribosome; translation
	AT4G36420	0.324237	large ribosomal subunit; structural constituent of ribosome; translation
	AT5G54600	1.04454	large ribosomal subunit; structural constituent of ribosome; translation
RPS19	AT5G47320	0.236169	mitochondrial small ribosomal subunit; RNA binding; translation
	AT2G45030	0.343254	mitochondrion; translation elongation factor activity; translation factor activity, nucleic acid binding; translational elongation
	AT3G58390	0.447652	nucleus; translation release factor activity; translational termination
RPL9	AT3G44890	0.221688	plastid large ribosomal subunit; ribosome; ribosome biogenesis and assembly; structural constituent of ribosome; translation
PAB5	AT1G71770	0.326157	poly(A) binding; poly(A) tail shortening; RNA binding; translation initiation factor activity; translational initiation
	AT1G35680	0.0691393	response to cold; ribosome; structural constituent of ribosome; translation
	AT1G29070	0.0863478	ribosome; ribosome biogenesis and assembly; structural constituent of ribosome; translation
	AT1G64510	0.123388	ribosome; ribosome biogenesis and assembly; structural constituent of ribosome; translation
	AT2G40510	0.413062	ribosome; ribosome biogenesis and assembly; structural constituent of ribosome; translation
	AT2G40590	0.193477	ribosome; ribosome biogenesis and assembly; structural constituent of ribosome; translation
	AT2G44860	0.180868	ribosome; ribosome biogenesis and assembly; structural constituent of ribosome; translation
	AT3G04920	0.984079	ribosome; ribosome biogenesis and assembly; structural constituent of ribosome; translation
	AT3G06680	0.505366	ribosome; ribosome biogenesis and assembly; structural constituent of ribosome; translation
	AT3G06700	0.267332	ribosome; ribosome biogenesis and assembly; structural constituent of ribosome; translation
	AT3G10950	0.111125	ribosome; ribosome biogenesis and assembly; structural constituent of ribosome; translation
	AT3G22230	0.812487	ribosome; ribosome biogenesis and assembly; structural constituent of ribosome; translation
	AT3G53890	0.0756322	ribosome; ribosome biogenesis and assembly; structural constituent of ribosome; translation
	AT3G60245	0.273607	ribosome; ribosome biogenesis and assembly; structural constituent of ribosome; translation
	AT4G02230	0.0889127	ribosome; ribosome biogenesis and assembly; structural constituent of ribosome; translation
	AT4G17560	0.321852	ribosome; ribosome biogenesis and assembly; structural constituent of ribosome; translation
	AT5G11750	0.0142947	ribosome; ribosome biogenesis and assembly; structural constituent of ribosome; translation
	AT5G47190	0.66013	ribosome; ribosome biogenesis and assembly; structural constituent of ribosome; translation
	AT5G64670	0.253574	ribosome; ribosome biogenesis and assembly; structural constituent of ribosome; translation
HLL	AT1G17560	0.107805	ribosome; structural constituent of ribosome; translation
	AT1G26910	0.081117	ribosome; structural constituent of ribosome; translation
	AT1G66580	0.0272692	ribosome; structural constituent of ribosome; translation
	AT2G24090	0.0741365	ribosome; structural constituent of ribosome; translation
	AT2G28820	0.0901607	ribosome; structural constituent of ribosome; translation
	AT2G33450	0.207866	ribosome; structural constituent of ribosome; translation
	AT2G43030	0.09395	ribosome; structural constituent of ribosome; translation
	AT3G02190	0.0811231	ribosome; structural constituent of ribosome; translation
	AT3G09680	0.109988	ribosome; structural constituent of ribosome; translation
	AT3G12370	0.212031	ribosome; structural constituent of ribosome; translation
	AT3G54210	0.54192	ribosome; structural constituent of ribosome; translation
	AT3G56020	0.155107	ribosome; structural constituent of ribosome; translation
	AT4G29390	0.00626713	ribosome; structural constituent of ribosome; translation
	AT4G33865	0.0731365	ribosome; structural constituent of ribosome; translation
	AT4G34555	0.230329	ribosome; structural constituent of ribosome; translation
	AT5G27770	0.389311	ribosome; structural constituent of ribosome; translation
	AT5G40950	0.204889	ribosome; structural constituent of ribosome; translation
	AT5G46160	0.296671	ribosome; structural constituent of ribosome; translation
	AT5G56670	0.0463806	ribosome; structural constituent of ribosome; translation
	AT5G64650	0.155465	ribosome; structural constituent of ribosome; translation
	AT2G40010	0.0374304	ribosome; structural constituent of ribosome; translation; translational elongation
	AT1G01100	0.17412	ribosome; structural constituent of ribosome; translational elongation
	AT3G44590	0.0669568	ribosome; structural constituent of ribosome; translational elongation
	AT4G00810	0.359716	ribosome; structural constituent of ribosome; translational elongation
	AT5G47700	1.10565	ribosome; structural constituent of ribosome; translational elongation
	AT5G57290	0.324346	ribosome; structural constituent of ribosome; translational elongation
	AT1G80930	0.0672756	RNA binding; translation
	AT2G24050	0.0957955	RNA binding; translation
PAB2	AT4G34110	0.334864	RNA binding; translation initiation factor activity; translational initiation
	AT3G13120	1.64108	small ribosomal subunit; structural constituent of ribosome; translation
	AT5G14320	1.93315	small ribosomal subunit; structural constituent of ribosome; translation
	AT5G25230	0.165206	translation elongation factor activity; translation factor activity, nucleic acid binding
	AT1G18070	0.0252718	translation factor activity, nucleic acid binding; translational termination
	AT1G75070	0.0886365	translational elongation; triplet codon-amino acid adaptor activity
	AT2G07792	0.483627	translational elongation; triplet codon-amino acid adaptor activity
	AT2G30180	0.398248	translational elongation; triplet codon-amino acid adaptor activity
	AT3G15055	0.141994	translational elongation; triplet codon-amino acid adaptor activity
	AT4G03435	0.199124	translational elongation; triplet codon-amino acid adaptor activity
	AT5G54365	0.107805	translational elongation; triplet codon-amino acid adaptor activity
	AT5G58495	0.107805	translational elongation; triplet codon-amino acid adaptor activity
	AT5G59385	0.199124	translational elongation; triplet codon-amino acid adaptor activity
	AT5G64735	0.306929	translational elongation; triplet codon-amino acid adaptor activity
Response to oxidative stress
ACS6	AT4G11280	0.0707886	1-aminocyclopropane-1-carboxylate synthase activity; cellular_component_unknown; ethylene biosynthetic process; induction of apoptosis by oxidative stress; response to auxin stimulus; response to ethylene stimulus; response to external stimulus; response
AT-AER	AT5G16970	0.0402757	2-alkenal reductase activity; cytosol; nucleus; response to oxidative stress
ATGHBDH/GHBDH	AT3G25530	1.21115	3-hydroxybutyrate dehydrogenase activity; cellular_component_unknown; phosphogluconate dehydrogenase (decarboxylating) activity; response to oxidative stress
POP2	AT3G22200	0.884903	4-aminobutyrate transaminase activity; adenosylmethionine-8-amino-7-oxononanoate transaminase activity; biotin biosynthetic process; gamma-aminobutyric acid catabolic process; mitochondrion; pollen tube adhesion; pollen tube growth; response to oxidative
VSP2	AT5G24770	0.230485	acid phosphatase activity; defense response to insect; endomembrane system; hyperosmotic salinity response; response to copper ion; response to insect; response to jasmonic acid stimulus; response to oxidative stress; response to wounding; senescence
	AT2G05710	1.95508	aconitate hydratase activity; mitochondrion; response to oxidative stress
ADF3	AT5G59880	0.230517	actin binding; intracellular; mitochondrion; response to oxidative stress
ADC1	AT2G16500	0.483851	arginine decarboxylase activity; response to oxidative stress; response to salt stress; seed development
NDPK3	AT4G11010	0.155743	ATP binding; mitochondrial inner membrane; mitochondrion; nucleoside diphosphate kinase activity; plastid; response to oxidative stress
	AT5G19760	0.017275	binding; mitochondrial inner membrane; mitochondrial transport; mitochondrion; oxidative phosphorylation uncoupler activity; transport
ANNAT1	AT1G35720	0.494306	calcium ion binding; calcium-dependent phospholipid binding; cytosol; membrane; peroxidase activity; protein homodimerization activity; response to abscisic acid stimulus; response to osmotic stress; response to oxidative stress
CRT1	AT1G56340	0.373938	calcium ion binding; endoplasmic reticulum; mitochondrion; response to oxidative stress
	AT5G26670	0.246935	carboxylesterase activity; endomembrane system; response to oxidative stress
ATGSTU19	AT1G78380	0.980683	cellular response to water deprivation; cytoplasm; glutathione transferase activity; response to oxidative stress; toxin catabolic process
PMSR3	AT5G07470	0.469015	cellular_component_unknown; peptide-methionine-(S)-S-oxide reductase activity; protein modification process; response to oxidative stress
	AT1G71695	0.533458	cellulose and pectin-containing cell wall; peroxidase activity; response to oxidative stress
SAPX	AT4G08390	0.231758	chloroplast stroma; L-ascorbate peroxidase activity; mitochondrion; response to oxidative stress
APX4	AT4G09010	0.171775	chloroplast thylakoid lumen; chloroplast thylakoid membrane; cytoplasm; nucleus; peroxidase activity; response to oxidative stress
ATGPX1	AT2G25080	1.06423	chloroplast; chloroplast thylakoid membrane; glutathione peroxidase activity; response to oxidative stress
FSD1	AT4G25100	0.745271	chloroplast; circadian rhythm; iron superoxide dismutase activity; mitochondrion; removal of superoxide radicals; response to copper ion; response to oxidative stress
CSD2	AT2G28190	0.322899	chloroplast; copper, zinc superoxide dismutase activity; removal of superoxide radicals; response to copper ion; response to iron ion; response to light stimulus; response to oxidative stress; response to stress
	AT2G01140	0.246411	chloroplast; fructose-bisphosphate aldolase activity; mitochondrion; pentose-phosphate shunt; plastoglobule; response to oxidative stress
	AT1G53670	0.281549	chloroplast; N-terminal protein myristoylation; peptide-methionine-(S)-S-oxide reductase activity; response to oxidative stress
RHL41	AT5G59820	0.0255252	cold acclimation; hyperosmotic salinity response; intracellular; nucleic acid binding; photosynthetic acclimation; response to chitin; response to cold; response to heat; response to light stimulus; response to oxidative stress; response to wounding; tran
CSD1	AT1G08830	1.25923	copper, zinc superoxide dismutase activity; cytoplasm; cytosol; removal of superoxide radicals; response to copper ion; response to iron ion; response to oxidative stress
HEMA2	AT1G09940	0.602125	cytoplasm; glutamyl-tRNA reductase activity; heme biosynthetic process; porphyrin biosynthetic process; response to oxidative stress; tetrapyrrole biosynthetic process
ATGSTF6	AT1G02930	2.83097	cytoplasm; glutathione transferase activity; mitochondrion; response to oxidative stress; response to stress; response to water deprivation; toxin catabolic process
ATGSTU5	AT2G29450	1.95631	cytoplasm; glutathione transferase activity; response to oxidative stress; toxin catabolic process
ATTRX5	AT1G45145	0.359716	cytosol; defense response to fungus; oxidoreductase activity, acting on sulfur group of donors, disulfide as acceptor; response to microbial phytotoxin; response to oxidative stress; thiol-disulfide exchange intermediate activity
ATGPX2	AT2G31570	0.747852	cytosol; glutathione peroxidase activity; response to oxidative stress
CRK11	AT4G23190	1.07342	defense response to bacterium, incompatible interaction; kinase activity; membrane; protein kinase activity; response to oxidative stress
ATUCP2	AT5G58970	0.196226	endomembrane system; membrane; mitochondrial inner membrane; mitochondrial transport; mitochondrion; oxidative phosphorylation uncoupler activity; transport
	AT1G44970	0.107805	endomembrane system; peroxidase activity; response to oxidative stress
	AT3G03670	0.123395	endomembrane system; peroxidase activity; response to oxidative stress
	AT3G49960	0.57586	endomembrane system; peroxidase activity; response to oxidative stress
	AT4G37530	0.107004	endomembrane system; peroxidase activity; response to oxidative stress
	AT5G58390	0.0134299	endomembrane system; peroxidase activity; response to oxidative stress
	AT5G64110	0.353636	endomembrane system; peroxidase activity; response to oxidative stress
	AT5G67400	0.471064	endomembrane system; peroxidase activity; response to oxidative stress
ATPDIL1-4	AT5G60640	1.00594	endoplasmic reticulum; mitochondrion; response to oxidative stress; thiol-disulfide exchange intermediate activity
	AT2G21640	0.252857	mitochondrion; molecular_function_unknown; response to oxidative stress
	AT1G26320	0.199124	oxidoreductase activity; response to oxidative stress; zinc ion binding
	AT3G59845	0.0176159	oxidoreductase activity; response to oxidative stress; zinc ion binding
	AT5G16960	0.334654	oxidoreductase activity; response to oxidative stress; zinc ion binding
Response to cold
ATMPK3	AT3G45640	0.145725	abscisic acid mediated signaling; activation of MAPK activity during osmolarity sensing; kinase activity; MAP kinase activity; protein binding; protein kinase activity; response to chitin; response to cold; response to osmotic stress; response to oxidativ
RCA	AT2G39730	14.1931	ADP binding; ATP binding; chloroplast; chloroplast thylakoid membrane; enzyme regulator activity; plastoglobule; response to cold; response to light stimulus; ribulose-1,5-bisphosphate carboxylase/oxygenase activase activity; stromule
SEX1	AT1G10760	0.8068	alpha-glucan, water dikinase activity; cold acclimation; mitochondrion; response to symbiotic fungus; response to trehalose stimulus; starch catabolic process
	AT5G06290	1.10764	antioxidant activity; response to cold; stromule
GLP5	AT1G09560	1.30322	apoplast; endomembrane system; manganese ion binding; metal ion binding; nutrient reservoir activity; response to cold
ASP5	AT4G31990	0.591397	aspartate transaminase activity; chloroplast; plastid; response to cold; stromule
PRK	AT1G32060	0.968883	ATP binding; biosynthetic process; chloroplast thylakoid membrane; phosphoribulokinase activity; protein binding; response to cold; stromule
CPHSC70-1	AT4G24280	1.35713	ATP binding; plastid stroma; protein folding; response to cold; unfolded protein binding
CT-BMY	AT4G17090	0.101453	beta-amylase activity; chloroplast stroma; maltose biosynthetic process; response to cold; starch catabolic process
	AT1G02270	0.217723	calcium ion binding; catalytic activity; response to cold
ERD14	AT1G76180	0.46672	calcium ion binding; cellular_component_unknown; response to abscisic acid stimulus; response to cold; response to desiccation; response to stress; response to water
	AT1G62820	0.0816573	calcium ion binding; cellular_component_unknown; response to cold
CAX1	AT2G38170	0.681788	calcium ion transmembrane transporter activity; calcium ion transport; calcium:cation antiporter activity; calcium:hydrogen antiporter activity; cellular manganese ion homeostasis; cellular zinc ion homeostasis; cold acclimation; membrane of vacuole with
CPN20	AT5G20720	0.165358	calmodulin binding; chloroplast; response to cold
Rubisco SU	AT1G67090	4.82661	carbon utilization by fixation of carbon dioxide; chloroplast ribulose bisphosphate carboxylase complex; chloroplast thylakoid membrane; response to cold; ribulose-bisphosphate carboxylase activity
CA1	AT3G01500	0.559296	carbon utilization; carbonate dehydratase activity; chloroplast; chloroplast thylakoid membrane; response to cold; stromule; zinc ion binding
	AT1G09340	2.45732	catalytic activity; chloroplast organization and biogenesis; circadian rhythm; coenzyme binding; plastoglobule; response to cold; stromule
HOS9/PFS2	AT2G01500	0.107805	cell division; cell growth; embryo sac morphogenesis; floral organ development; leaf development; leaf morphogenesis; nucleus; ovule morphogenesis; petal morphogenesis; primary endosperm nucleus; response to cold; transcription factor activity
TCH4	AT5G57560	0.583661	cell wall; cellulose and pectin-containing cell wall organization and biogenesis; hydrolase activity, acting on glycosyl bonds; response to auxin stimulus; response to brassinosteroid stimulus; response to cold; response to heat; response to mechanical st
CZF1/ZFAR1	AT2G40140	0.698642	cellular_component_unknown; defense response to fungus; regulation of transcription; response to cold; transcription factor activity
	AT3G53990	0.292676	cellular_component_unknown; molecular_function_unknown; response to cold; response to stress
BGL2	AT3G57260	1.33107	cellulase activity; endomembrane system; glucan 1,3-beta-glucosidase activity; hydrolase activity, hydrolyzing O-glycosyl compounds; response to cold; systemic acquired resistance
ELIP1	AT3G22840	0.573724	chlorophyll binding; response to cold
GAPA	AT3G26650	1.61917	chloroplast stroma; chloroplast thylakoid membrane; glyceraldehyde-3-phosphate dehydrogenase activity; glycolysis; protein binding; reductive pentose-phosphate cycle; response to cold; response to light stimulus; response to sucrose stimulus; stromule
	AT4G09650	0.0244869	chloroplast thylakoid membrane; hydrogen ion transporting ATP synthase activity, rotational mechanism; hydrogen ion transporting ATPase activity, rotational mechanism; plastoglobule; response to cold; stromule
FIB	AT4G04020	0.620913	chloroplast thylakoid membrane; photoinhibition; plastoglobule; response to abscisic acid stimulus; response to cold; stromule; structural molecule activity
THI1	AT5G54770	4.21894	chloroplast; mitochondrion; response to cold; response to DNA damage stimulus; stromule; thiamin biosynthetic process
GI	AT1G22770	0.115007	circadian rhythm; flower development; molecular_function_unknown; nucleoplasm; nucleus; positive regulation of long-day photoperiodism, flowering; regulation of circadian rhythm; regulation of transcription; response to blue light; response to cold; respo
RHL41	AT5G59820	0.0255252	cold acclimation; hyperosmotic salinity response; intracellular; nucleic acid binding; photosynthetic acclimation; response to chitin; response to cold; response to heat; response to light stimulus; response to oxidative stress; response to wounding; tran
FRO1	AT5G67590	0.17579	cold acclimation; mitochondrion; NADH dehydrogenase (ubiquinone) activity; response to osmotic stress
PGK1	AT3G12780	1.42793	cytoplasm; glycolysis; mitochondrion; phosphoglycerate kinase activity; response to cold; stromule
ATPK1	AT3G08730	0.415768	cytoplasm; kinase activity; positive regulation of translation; protein amino acid phosphorylation; protein binding; protein kinase activity; protein serine/threonine kinase activity; response to cold; response to osmotic stress; response to salt stress
HOS1	AT2G39810	0.199124	cytoplasm; negative regulation of transcription; nucleus; protein ubiquitination; response to cold; ubiquitin-protein ligase activity
	AT2G37190	0.0982659	cytosolic large ribosomal subunit; cytosolic ribosome; response to cold; ribosome; ribosome biogenesis and assembly; structural constituent of ribosome
ERF5	AT5G47230	0.172799	DNA binding; ethylene mediated signaling pathway; nucleus; regulation of transcription, DNA-dependent; response to cold; transcription activator activity; transcription factor activity
ATGRP2	AT4G13850	0.307296	double-stranded DNA binding; mitochondrion; response to cold; response to osmotic stress; RNA binding; seed germination; single-stranded DNA binding
SIR	AT5G04590	0.5593	electron transport; plastid; response to cold; stromule; sulfate reduction; sulfite reductase (ferredoxin) activity; sulfite reductase activity
	AT2G38905	0.0669284	endomembrane system; hyperosmotic salinity response; integral to membrane; response to cold
FIE	AT3G20740	0.551911	endosperm development; genetic imprinting; heterotrimeric G-protein complex; histone methylation; negative regulation of flower development; nucleotide binding; polar nucleus; reproduction; response to cold; transcription factor activity; transcription re
	AT3G54050	3.10147	fructose metabolic process; fructose-bisphosphatase activity; response to cold; stromule
VRN2	AT4G16845	0.14925	genetic imprinting; nucleus; response to cold; transcription factor activity; vernalization response
ATGSTF2	AT4G02520	2.7402	glutathione transferase activity; microsome; plasma membrane; response to cold; toxin catabolic process
RCI2B	AT3G05890	0.155107	integral to membrane; response to cold
SYP112	AT2G18260	0.199124	intracellular protein transport; membrane; membrane fusion; response to cold; SNAP receptor activity
	AT2G33800	0.792874	intracellular; response to cold; ribosome; structural constituent of ribosome; translation
	AT1G53240	0.49863	malate dehydrogenase activity; mitochondrion; response to cold
	AT4G20260	0.213328	molecular_function_unknown; plasma membrane; response to cold
	AT4G38840	0.0320695	molecular_function_unknown; response to auxin stimulus; response to cold
STA1	AT4G03430	0.219192	nucleus; response to abiotic stimulus; response to cold; RNA splicing factor activity, transesterification mechanism
	AT2G37220	1.89822	poly(U) binding; response to cold; RNA binding; stromule
	AT4G34150	0.266206	response to cold
	AT1G35680	0.0691393	response to cold; ribosome; structural constituent of ribosome; translation
	AT1G23740	0.31732	response to cold; stromule; zinc ion binding
Response to heat
ABA1	AT5G67030	0.173441	abscisic acid biosynthetic process; chloroplast; response to heat; response to osmotic stress; response to red light; response to water deprivation; sugar mediated signaling; xanthophyll biosynthetic process; zeaxanthin epoxidase activity
APG6/CLPB-P/CLPB3	AT5G15450	0.217667	ATP binding; ATPase activity; chloroplast; chloroplast organization and biogenesis; response to heat
	AT3G06010	0.121235	ATP binding; cellular_component_unknown; DNA binding; response to heat; response to salt stress; response to water deprivation
HSP60	AT3G23990	0.132864	ATP binding; chaperone-mediated protein complex assembly; mitochondrion; mitochondrion organization and biogenesis; protein binding; response to heat; unfolded protein binding
	AT4G39960	0.17508	ATP binding; chloroplast thylakoid membrane; heat shock protein binding; protein folding; unfolded protein binding
HSP70B	AT1G16030	0.567633	ATP binding; cytosol; protein folding; response to heat
mtHSC70-2	AT5G09590	0.268732	ATP binding; mitochondrial matrix; mitochondrion; protein folding; response to heat; response to virus; unfolded protein binding
FTSH11	AT5G53170	0.119327	ATPase activity; ATP-dependent peptidase activity; chloroplast; metallopeptidase activity; mitochondrion; PSII associated light-harvesting complex II catabolic process; response to heat
CYT1	AT2G39770	0.151593	biosynthetic process; cellulose biosynthetic process; defense response to bacterium; L-ascorbic acid biosynthetic process; mannose-1-phosphate guanylyltransferase activity; nucleotidyltransferase activity; response to heat; response to jasmonic acid stimu
NPR1	AT1G64280	0.583467	cell death; cytoplasm; defense response to fungus; negative regulation of defense response; nucleus; protein binding; response to bacterium; response to heat; response to insect; response to wounding; systemic acquired resistance; systemic acquired resist
CDF1	AT5G23040	1.01891	cell death; heat shock protein binding; mitochondrion
TCH4	AT5G57560	0.583661	cell wall; cellulose and pectin-containing cell wall organization and biogenesis; hydrolase activity, acting on glycosyl bonds; response to auxin stimulus; response to brassinosteroid stimulus; response to cold; response to heat; response to mechanical st
	AT1G69470	0.468261	cellular_component_unknown; heat shock protein binding
	AT5G23590	0.0854443	cellular_component_unknown; heat shock protein binding; nucleotide binding; protein folding; unfolded protein binding
	AT1G56300	0.339822	cellular_component_unknown; heat shock protein binding; protein folding
	AT3G14200	0.397077	cellular_component_unknown; heat shock protein binding; protein folding
	AT4G09350	0.297091	cellular_component_unknown; heat shock protein binding; protein folding
	AT1G16680	0.0716952	cellular_component_unknown; heat shock protein binding; protein folding; unfolded protein binding
	AT1G59725	0.0699406	cellular_component_unknown; heat shock protein binding; protein folding; unfolded protein binding
	AT1G79030	0.0574005	cellular_component_unknown; heat shock protein binding; protein folding; unfolded protein binding
	AT2G20560	0.147761	cellular_component_unknown; heat shock protein binding; protein folding; unfolded protein binding
	AT2G21510	0.000870808	cellular_component_unknown; heat shock protein binding; protein folding; unfolded protein binding
	AT3G57340	0.0720137	cellular_component_unknown; heat shock protein binding; protein folding; unfolded protein binding
	AT5G16650	0.154512	cellular_component_unknown; heat shock protein binding; protein folding; unfolded protein binding
	AT5G18750	0.199124	cellular_component_unknown; heat shock protein binding; protein folding; unfolded protein binding
HSP17.6II	AT5G12020	0.0830521	cellular_component_unknown; response to heat
NPQ1	AT1G08550	0.0657561	chlorophyll metabolic process; chloroplast photosystem II; chloroplast thylakoid lumen; fatty acid metabolic process; response to heat; violaxanthin de-epoxidase activity; xanthophyll cycle; xanthophyll metabolic process
	AT2G17880	0.10074	chloroplast; heat shock protein binding; protein folding
	AT2G42080	0.435445	chloroplast; heat shock protein binding; protein folding
J8	AT1G80920	0.276877	chloroplast; heat shock protein binding; protein folding; unfolded protein binding
RHL41	AT5G59820	0.0255252	cold acclimation; hyperosmotic salinity response; intracellular; nucleic acid binding; photosynthetic acclimation; response to chitin; response to cold; response to heat; response to light stimulus; response to oxidative stress; response to wounding; tran
SUM1	AT4G26840	0.2582	cytoplasm; nucleus; protein binding; protein sumoylation; response to heat
APX1	AT1G07890	0.901552	cytosol; embryonic development ending in seed dormancy; L-ascorbate peroxidase activity; response to heat; response to reactive oxygen species
RBOHD	AT5G47910	0.130108	defense response; integral to membrane; membrane; NAD(P)H oxidase activity; negative regulation of programmed cell death; oxygen and reactive oxygen species metabolic process; response to heat
	AT2G40340	0.154512	DNA binding; heat acclimation; nucleus; regulation of transcription, DNA-dependent; transcription factor activity
	AT3G62600	0.426607	endomembrane system; heat shock protein binding; protein folding; unfolded protein binding
ATHSP22.0	AT4G10250	0.164152	endomembrane system; molecular_function_unknown; response to heat
CYP71B2	AT1G13080	0.105779	heat acclimation; oxygen binding
	AT4G36520	0.455054	heat shock protein binding
ATJ6	AT5G06910	0.162961	heat shock protein binding; nucleus; protein folding; unfolded protein binding
	AT4G07990	0.107805	heat shock protein binding; protein folding
	AT5G18140	0.222246	heat shock protein binding; protein folding; unfolded protein binding
HIT1	AT1G50500	0.245282	mitochondrion; response to heat; response to osmotic stress; retrograde vesicle-mediated transport, Golgi to ER; transport; transporter activity
	AT1G54050	0.586341	molecular_function_unknown; response to heat; response to high light intensity; response to hydrogen peroxide
	AT2G19310	0.87089	molecular_function_unknown; response to heat; response to high light intensity; response to hydrogen peroxide
ACD32.1	AT1G06460	0.577439	response to heat
Response to water deprivation
CCD1	AT3G63520	0.720197	9-cis-epoxycarotenoid dioxygenase activity; carotene catabolic process; carotenoid catabolic process; cytoplasm; response to water deprivation; xanthophyll catabolic process
ABA1	AT5G67030	0.173441	abscisic acid biosynthetic process; chloroplast; response to heat; response to osmotic stress; response to red light; response to water deprivation; sugar mediated signaling; xanthophyll biosynthetic process; zeaxanthin epoxidase activity
MAX2	AT2G42620	0.143787	aging; auxin polar transport; nucleus; protein ubiquitination; regulation of meristem organization; response to water deprivation; SCF ubiquitin ligase complex; shoot morphogenesis; ubiquitin ligase complex; ubiquitin-dependent protein catabolic process;
	AT3G06010	0.121235	ATP binding; cellular_component_unknown; DNA binding; response to heat; response to salt stress; response to water deprivation
ATMRP4	AT2G47800	0.0148217	ATPase activity, coupled to transmembrane movement of substances; folic acid transporter activity; multidrug transport; plasma membrane; response to nematode; response to water deprivation; stomatal movement; vacuolar membrane
AXR1	AT1G05180	0.192766	auxin homeostasis; auxin mediated signaling pathway; leaf morphogenesis; nucleus; protein ubiquitination; response to water deprivation; small protein activating enzyme activity
CRY2	AT1G04400	0.050165	blue light photoreceptor activity; chromatin remodeling; nucleus; phototropism; positive regulation of flower development; protein homodimerization activity; regulation of flower development; response to blue light; response to water deprivation; stomatal
HRB1	AT5G49230	0.123468	blue light signaling pathway; nucleus; protein binding; red light signaling pathway; response to water deprivation
MYB2	AT2G47190	0.370427	calmodulin binding; DNA binding; nucleus; response to abscisic acid stimulus; response to cadmium ion; response to ethylene stimulus; response to salicylic acid stimulus; response to salt stress; response to water deprivation; transcription activator acti
ATGSTU19	AT1G78380	0.980683	cellular response to water deprivation; cytoplasm; glutathione transferase activity; response to oxidative stress; toxin catabolic process
ATNAC3	AT3G15500	0.116868	cellular_component_unknown; jasmonic acid mediated signaling pathway; multicellular organismal development; response to water deprivation; transcription factor activity
	AT1G47128	1.21551	cysteine-type peptidase activity; endomembrane system; response to water deprivation
ATGSTF6	AT1G02930	2.83097	cytoplasm; glutathione transferase activity; mitochondrion; response to oxidative stress; response to stress; response to water deprivation; toxin catabolic process
ERD15	AT2G41430	0.26966	cytoplasm; protein binding; response to bacterium; response to high light intensity; response to water deprivation
ADR1	AT1G33560	0.154512	defense response; endomembrane system; kinase activity; response to other organism; response to water deprivation
ERF7	AT3G20310	0.15127	DNA binding; ethylene mediated signaling pathway; nucleus; protein binding; regulation of transcription; regulation of transcription, DNA-dependent; response to abscisic acid stimulus; response to water deprivation; transcription factor activity; transcri
RGS1	AT3G26090	0.158299	G-protein coupled receptor activity; nucleus; response to abscisic acid stimulus; response to glucose stimulus; response to water deprivation
	AT3G55530	0.0814804	intracellular membrane-bound organelle; microsome; positive regulation of abscisic acid mediated signaling; protein binding; response to abscisic acid stimulus; response to salt stress; response to water deprivation; ubiquitin-protein ligase activity; zin
PIP1B	AT2G45960	2.2291	membrane; plasma membrane; response to salt stress; response to water deprivation; transport; water channel activity; water transport
TMP-C	AT4G00430	1.40713	membrane; response to water deprivation; transport; water channel activity
HD2C	AT5G03740	0.187256	nucleic acid binding; nucleolus; response to abscisic acid stimulus; response to salt stress; response to water deprivation; transcription repressor activity; zinc ion binding
	AT5G26990	0.291477	response to water deprivation
Response to fungus
4CL1	AT1G51680	0.212111	4-coumarate-CoA ligase activity; cellular_component_unknown; phenylpropanoid metabolic process; response to fungus; response to UV; response to wounding
SEX1	AT1G10760	0.8068	alpha-glucan, water dikinase activity; cold acclimation; mitochondrion; response to symbiotic fungus; response to trehalose stimulus; starch catabolic process
PDR8/PEN3	AT1G59870	0.066097	ATPase activity, coupled to transmembrane movement of substances; cadmium ion transmembrane transporter activity; cadmium ion transport; defense response to fungus, incompatible interaction; multidrug transport; negative regulation of defense response; pl
SGT1B	AT4G11260	0.802829	auxin mediated signaling pathway; defense response to fungus; embryonic development ending in seed dormancy; jasmonic acid mediated signaling pathway; protein binding; protein catabolic process; SCF ubiquitin ligase complex; ubiquitin-dependent protein ca
EIN2	AT5G03280	0.0690196	auxin polar transport; cell death; defense response to fungus; establishment of planar polarity; ethylene mediated signaling pathway; jasmonic acid and ethylene-dependent systemic resistance, ethylene mediated signaling pathway; membrane; negative regulat
MLO2	AT1G11310	0.118456	calmodulin binding; cell death; defense response; defense response to fungus, incompatible interaction; negative regulation of defense response; plasma membrane; response to fungus
MLO12	AT2G39200	0.57836	calmodulin binding; cell death; defense response; defense response to fungus, incompatible interaction; plasma membrane
NPR1	AT1G64280	0.583467	cell death; cytoplasm; defense response to fungus; negative regulation of defense response; nucleus; protein binding; response to bacterium; response to heat; response to insect; response to wounding; systemic acquired resistance; systemic acquired resist
CZF1/ZFAR1	AT2G40140	0.698642	cellular_component_unknown; defense response to fungus; regulation of transcription; response to cold; transcription factor activity
PBS3	AT5G13320	0.416396	cellular_component_unknown; defense response; defense response to bacterium; defense response to bacterium, incompatible interaction; detection of fungus; molecular_function_unknown; response to auxin stimulus; salicylic acid mediated signaling pathway
CESA4	AT5G44030	0.00926196	cellulose and pectin-containing cell wall biogenesis; cellulose and pectin-containing secondary cell wall biogenesis; cellulose biosynthetic process; cellulose synthase activity; defense response to bacterium; defense response to fungus; membrane; transfe
	AT2G30020	1.11334	chloroplast; defense response to fungus; protein serine/threonine phosphatase activity; protein serine/threonine phosphatase complex; response to fungus; response to wounding
ATTRX5	AT1G45145	0.359716	cytosol; defense response to fungus; oxidoreductase activity, acting on sulfur group of donors, disulfide as acceptor; response to microbial phytotoxin; response to oxidative stress; thiol-disulfide exchange intermediate activity
NPR4	AT4G19660	0.767001	defense response to bacterium, incompatible interaction; defense response to fungus, incompatible interaction; nucleus; protein binding; response to bacterium; response to fungus
ICS1	AT1G74710	0.0329241	defense response to bacterium; defense response to fungus; isochorismate synthase activity; negative regulation of defense response; phylloquinone biosynthetic process; plastid; response to bacterium; salicylic acid biosynthetic process; stomatal movement
WRKY40	AT1G80840	0.0472689	defense response to bacterium; defense response to fungus; nucleus; regulation of defense response; regulation of defense response to virus by host; regulation of transcription, DNA-dependent; response to salicylic acid stimulus; transcription factor acti
WRKY33	AT2G38470	0.439257	defense response to bacterium; defense response to fungus; nucleus; regulation of transcription, DNA-dependent; transcription factor activity
ATTIP49A/RIN1	AT5G22330	0.210189	defense response to fungus, incompatible interaction; meristem development; nucleus; protein binding
	AT4G12470	0.341118	defense response to fungus; endomembrane system; lipid binding; lipid transport
pEARLI 1	AT4G12480	0.327368	defense response to fungus; endomembrane system; lipid binding; lipid transport
AGB1	AT4G34460	1.05818	defense response to fungus; endoplasmic reticulum; fruit development; GTPase activity; heterotrimeric G-protein complex; jasmonic acid mediated signaling pathway; nucleotide binding; organ morphogenesis; oxygen and reactive oxygen species metabolic proces
ADL4/ADLP2/DRP1E/EDR3	AT3G60190	0.072142	defense response to fungus; GTP binding; GTPase activity; mitochondrion; plasma membrane; vesicle-mediated transport
EDM2	AT5G55390	0.564821	defense response to fungus; signal transduction; transcription factor activity
NDR1	AT3G20600	0.362591	defense response; defense response to bacterium, incompatible interaction; defense response to fungus, incompatible interaction; membrane; plant-type hypersensitive response; plasma membrane; signal transducer activity
RPP1	AT3G44480	0.659196	defense response; defense response to fungus, incompatible interaction; endoplasmic reticulum membrane; Golgi membrane; LRR domain binding; N-terminal protein myristoylation; plasma membrane; response to oomycetes
ATTI1	AT2G43510	0.141994	defense response; defense response to fungus; endomembrane system; extracellular region; trypsin inhibitor activity
BLH1	AT2G35940	0.292292	DNA binding; nucleus; polar nucleus fusion; response to symbiotic fungus; transcription factor activity
PR5K	AT5G38280	0.199124	endomembrane system; kinase activity; response to fungus; transmembrane receptor protein serine/threonine kinase activity
Response to bacterium
GcpE	AT5G60600	1.40847	4 iron, 4 sulfur cluster binding; 4-hydroxy-3-methylbut-2-en-1-yl diphosphate synthase activity; chloroplast; isopentenyl diphosphate biosynthetic process, mevalonate-independent pathway; isoprenoid biosynthetic process; response to bacterium; systemic ac
ASA1	AT5G05730	0.133999	anthranilate synthase activity; anthranilate synthase complex; auxin biosynthetic process; chloroplast; response to bacterium; response to ethylene stimulus; response to wounding; tryptophan biosynthetic process
	AT5G57890	0.472389	anthranilate synthase activity; response to bacterium; tryptophan biosynthetic process
ELI3-2	AT4G37990	0.196385	aryl-alcohol dehydrogenase activity; cellular_component_unknown; mannitol dehydrogenase activity; plant-type hypersensitive response; response to bacterium
ATMKK7	AT1G18350	0.126428	auxin polar transport; defense response to bacterium; defense response to oomycetes; kinase activity; MAP kinase kinase activity; systemic acquired resistance, salicylic acid mediated signaling pathway
CYT1	AT2G39770	0.151593	biosynthetic process; cellulose biosynthetic process; defense response to bacterium; L-ascorbic acid biosynthetic process; mannose-1-phosphate guanylyltransferase activity; nucleotidyltransferase activity; response to heat; response to jasmonic acid stimu
	AT1G77920	0.00452372	calmodulin binding; defense response to bacterium; nucleus; transcription factor activity
PAD3	AT3G26830	1.31839	camalexin biosynthetic process; dihydrocamalexic acid decarboxylase activity; endoplasmic reticulum; indole phytoalexin biosynthetic process; microsome; monooxygenase activity; oxygen binding; response to abscisic acid stimulus; response to bacterium
NHO1	AT1G80460	2.23482	carbohydrate kinase activity; carbohydrate metabolic process; cellular_component_unknown; defense response to bacterium; glycerol catabolic process; glycerol kinase activity; response to bacterium; response to microbial phytotoxin; response to molecule of
ACD1	AT3G44880	0.055783	cell death; chlorophyll catabolic process; chloroplast inner membrane; defense response to bacterium, incompatible interaction; flower development; fruit development; iron-sulfur cluster binding; pheophorbide a oxygenase activity
NPR1	AT1G64280	0.583467	cell death; cytoplasm; defense response to fungus; negative regulation of defense response; nucleus; protein binding; response to bacterium; response to heat; response to insect; response to wounding; systemic acquired resistance; systemic acquired resist
ACD6	AT4G14400	1.17268	cell death; defense response to bacterium, incompatible interaction; membrane; protein binding; response to salicylic acid stimulus
PBS3	AT5G13320	0.416396	cellular_component_unknown; defense response; defense response to bacterium; defense response to bacterium, incompatible interaction; detection of fungus; molecular_function_unknown; response to auxin stimulus; salicylic acid mediated signaling pathway
BG3	AT3G57240	0.87089	cellulase activity; endomembrane system; hydrolase activity, hydrolyzing O-glycosyl compounds; response to bacterium
CESA4	AT5G44030	0.00926196	cellulose and pectin-containing cell wall biogenesis; cellulose and pectin-containing secondary cell wall biogenesis; cellulose biosynthetic process; cellulose synthase activity; defense response to bacterium; defense response to fungus; membrane; transfe
ATCOX17	AT3G15352	0.0369434	copper chaperone activity; mitochondrial intermembrane space; response to bacterium; response to copper ion
RCD1	AT1G32230	0.638618	cytoplasm; defense response to bacterium, incompatible interaction; ethylene mediated signaling pathway; jasmonic acid mediated signaling pathway; nucleus; oxygen and reactive oxygen species metabolic process; programmed cell death; protein binding; respo
ERD15	AT2G41430	0.26966	cytoplasm; protein binding; response to bacterium; response to high light intensity; response to water deprivation
NPR4	AT4G19660	0.767001	defense response to bacterium, incompatible interaction; defense response to fungus, incompatible interaction; nucleus; protein binding; response to bacterium; response to fungus
CRK11	AT4G23190	1.07342	defense response to bacterium, incompatible interaction; kinase activity; membrane; protein kinase activity; response to oxidative stress
PLDBETA1	AT2G42010	0.186588	defense response to bacterium, incompatible interaction; phospholipase D activity
ICS1	AT1G74710	0.0329241	defense response to bacterium; defense response to fungus; isochorismate synthase activity; negative regulation of defense response; phylloquinone biosynthetic process; plastid; response to bacterium; salicylic acid biosynthetic process; stomatal movement
WRKY40	AT1G80840	0.0472689	defense response to bacterium; defense response to fungus; nucleus; regulation of defense response; regulation of defense response to virus by host; regulation of transcription, DNA-dependent; response to salicylic acid stimulus; transcription factor acti
WRKY33	AT2G38470	0.439257	defense response to bacterium; defense response to fungus; nucleus; regulation of transcription, DNA-dependent; transcription factor activity
FRK1	AT2G19190	0.107805	defense response to bacterium; endomembrane system; kinase activity
NDR1	AT3G20600	0.362591	defense response; defense response to bacterium, incompatible interaction; defense response to fungus, incompatible interaction; membrane; plant-type hypersensitive response; plasma membrane; signal transducer activity
PBS1	AT5G13160	0.332013	defense response; defense response to bacterium, incompatible interaction; kinase activity; microsome; N-terminal protein myristoylation; protein amino acid autophosphorylation; protein serine/threonine kinase activity
RAT5	AT5G54640	0.183064	DNA binding; DNA mediated transformation; nucleosome; nucleus; response to bacterium; response to wounding
	AT4G09940	0.268985	GTP binding; response to bacterium
ELI3-1	AT4G37980	0.478467	oxidoreductase activity; plant-type hypersensitive response; response to bacterium; zinc ion binding
