# Supplementary material for: Mapping of heterologous expressed sequence tags as an alternative to microarrays for study of defense responses in plants
Source: BMC Genomics. 2009 Jun 18;10:273. doi: 10.1186/1471-2164-10-273 (PMC2706895; doi:10.1186/1471-2164-10-273)
Supplement: Additional file 3 — Arabidopsis transcription factors activated in response to CMV (Y) infection. [file 1471-2164-10-273-S3.xls]

## Sheet: Table S3
Arabidopsis transcription factors activated in response to CMV(Y) infection.
Gene	DPI	CMV/mock	Std. dev.	Conf. interv.
AT5G47200	1	1.33142	0.3672	0.508904		DPI -	Days Post Inoculation.
	3	11.9391	3.50856	4.86253		CMV/mock -	average ratio of CMV(Y)-infected to control mock-inoculated plants.
	5	9.36684	3.20311	4.4392		Std. dev. -	standard deviation.
	7	2.93623	0.806372	1.11755		Conf. interv -	confidence interval (p=0.05).
AT5G47220	1	1.86166	0.176105	0.244065
	3	19.6579	6.49626	9.00319
	5	4.5786	1.6852	2.33553
	7	4.46978	1.11586	1.54648
AT5G47230	1	5.30869	1.65128	2.28851
	3	8.17162	2.56683	3.55737
	5	5.26694	1.99936	2.77093
	7	7.25505	1.37159	1.90089
AT5G61590	1	1.3985	0.553731	0.767419
	3	21.0154	11.9227	16.5238
	5	8.26279	3.34563	4.63672
	7	4.10751	1.58082	2.19086
AT5G61600	1	1.69598	0.333598	0.462335
	3	4.37296	1.87135	2.59351
	5	12.9826	4.42622	6.13432
	7	10.7584	2.03719	2.82334
AT5G49530	1	3.06208	1.09599	1.51894
	3	0.893031	0.122173	0.16932
	5	0.195214	0.118947	0.164849
	7	5.65126	2.78579	3.86083
AT1G28420	1	0.467638	0.0457673	0.0634291
	3	0.345367	0.28536	0.395481
	5	0.0443616	0.00278283	0.00385674
	7	2.70704	1.09625	1.5193
AT1G50600	1	1.20612	0.114633	0.158871
	3	0.62487	0.146565	0.203125
	5	0.161832	0.0684368	0.0948468
	7	4.11262	1.49452	2.07126
AT1G66230	1	1.73629	0.819686	1.13601
	3	5.54161	2.94646	3.10353
	5	11.1573	2.50966	3.47815
	7	4.45202	2.04362	2.83227
AT3G23250	1	1.40303	0.655495	0.908453
	3	3.37615	0.990371	1.37256
	5	6.8981	1.69974	2.35568
	7	8.373	1.31097	1.81688
AT4G10300	1	0.320292	0.0944723	0.130929
	3	3.39047	1.47757	2.04778
	5	1.40145	0.161604	0.223967
	7	0.498352	0.247861	0.343512
AT5G45420	1	0.380079	0.171492	0.237671
	3	4.38112	1.13282	1.56998
	5	6.68685	3.72082	4.17671
	7	2.24318	1.05574	0.777162
AT5G57660	1	0.645714	0.253423	0.35122
	3	5.11198	2.02407	2.80517
	5	4.28472	1.10068	1.52544
	7	2.16589	0.658868	0.913128
