# Supplementary material for: Mapping of heterologous expressed sequence tags as an alternative to microarrays for study of defense responses in plants
Source: BMC Genomics. 2009 Jun 18;10:273. doi: 10.1186/1471-2164-10-273 (PMC2706895; doi:10.1186/1471-2164-10-273)
Supplement: Additional file 4 — Primers used for real time PCR. [file 1471-2164-10-273-S4.xls]

## Sheet: Table S4
Gene	Primer 1	Primer 2
AT5G47200	TTTGCAGATGAACTTGGGATCCCA	TGGTGTGATGATCGAAAGAGGAGTGG
AT5G47220	GGCGGAAGATGCGGCTTTAG	TGCACCACCTCCGACGTCAG
AT5G47230	GCAGCGTTTAGACTACGAGGATCG	CCGTTAAATCCCAGTCACATAATTCC
AT5G61590	GGAAATTTGCAGCAGAGATTCGAG	AGGCTGTGGTACATCGGTTCTCCT
AT5G61600	TTGTTCTGGGGAAGGAGTTATCGG	TGAAAATACCATCTCCTGCTCCCA
AT5G49530	TAGCCTCTTAACCGGATCTCCACC	ATTTTCCTGTGTTGGTGTGGCTTG
AT1G28420	CTAACGCTGAGGCTGATGATCAGG	GCGCTTTCTTCCTCTTCACCTTTC
AT1G50600	GACTTGGTGCCTGAAGAGGATTCA	GGCAAGCAAGTGGTATCATCAACA
AT1G66230	TTCTTAGGTGTGGCAAGAGTTGCA	ACGCTCCATTGTTTCTTGAAAAGG
AT3G23250	AAACGTGGCAATTTCACCAAAGAA	CGAAGAAACCTCACTTGTCGAAGG
AT4G10300	TCAAGAAGACCATCATCCATGGCT	TCAACAGCAACAGAGACATCCCAA
AT5G45420	TATTCACTACTTTGGGCGTTGTAGCA	TAATGGAGAAGACATTGCATTGCTCA
AT5G57660	AAAACAACGCCGGAGGAGATAGTC	CGAAGCGTAACGAATCGTCTTCTC
